# Supplementary material for: Alternative splicing controls teneurin-3 compact dimer formation for neuronal recognition
Source: Nat Commun. 2024 Apr 29;15:3648. doi: 10.1038/s41467-024-47763-x (PMC11058771; doi:10.1038/s41467-024-47763-x)
Supplement: Supplementary file 4 — Supplementary Data 1 [file 41467_2024_47763_MOESM4_ESM.xlsx]

## Sheet: Sheet1
Data collection and processing	Teneurin-3	Teneurin-3	Teneurin-3	Teneurin-3	Teneurin-3	Teneurin-3
	A1B1	A1B0	A1B1	A0B0	A0B1	A1B0
	Compact dimer	Compact dimer	Subunit	Subunit	Subunit	Subunit
					(EGFs focused)	(EGFs focused)
EMD ID	EMD-18889	EMD-19409	EMD-18890	EMD-18891	EMD-18900	EMD-18902
PDB ID	8R50	-	8R51	8R54	-	-
Magnification	105,000x	105,000x	105,000x	105,000x	105,000x	105,000x
Electron exposure (e-/Å2)	50	50	50	50	50	50
Voltage (kV)	300	300	300	300	300	300
Defocus range (μm)	-0.8 to -2.0	-0.8 to -2.0	-0.8 to -2.0	-0.8 to -2.3	-0.8 to -2.0	-0.8 to -2.0
Pixel size (Å)	0.836	0.836	0.836	0.836	0.836	0.836
Symmetry imposed	C2	C2	C1	C1	C1	C1
Initial particle images (n)	736451	477162	2904462	2182558	1197761	1005254
Final particle images (n)	57545	23002	286964	66637	67787	47915
Map resolution (Å)	3.1	3.9	3.2	3.4	3.2	3.4
FSC threshold	0.143	0.143	0.143	0.143	0.143	0.143
Map resolution range (Å)	3.1-4.5	3.8-7.1	3.1-4.5	3.4-4.8	3.2-5.4	3.2-6.2
Refinement
Initial model used (PDB code)	6FAY		6FAY	6FAY
Model resolution (Å)	3.4		3.2	3.6
FSC threshold	0.5		0.5	0.5
Model composition	EGF8 through Tox-GHH		EGF8 through Tox-GHH	EGF6 through Tox-GHH
Non-hydrogen atoms	29752		13982	15900
Protein residues	3778		1793	1982
Ligands (glycans)	32		13	24
B factors (Å2)
Protein	69.29		45.3	87.56
Ligand	78.95		49.9	100.24
R.m.s. deviations
Bond lengths (Å)	0.002		0.003	0.005
Bond angles (°)	0.485		0.469	0.609
Validation
MolProbity score	2		1.75	2
Clash score	9.64		6.96	9.06
Poor rotamers (%)	0.16		0.14	0.35
Ramachandran plot
Favoured (%)	91.95		94.6	91.16
Allowed (%)	7.99		5.34	8.79
Disallowed (%)	0.05		0.06	0.05
