# Supplementary material for: Alternative splicing controls teneurin-3 compact dimer formation for neuronal recognition
Source: Nat Commun. 2024 Apr 29;15:3648. doi: 10.1038/s41467-024-47763-x (PMC11058771; doi:10.1038/s41467-024-47763-x)
Supplement: Supplementary file 5 — Supplementary Data 2 [file 41467_2024_47763_MOESM5_ESM.xlsx]

## Sheet: Sheet1
	Teneurin-3 A0B0	Teneurin-3 A0B1	Teneurin-3 A1B0	Teneurin-3 A1B1
	(EDTA,	(EDTA,	(EDTA,	(EDTA,
	SEC,	SEC,	SEC,	SEC,
	Ca2+)	Ca2+)	Ca2+)	Ca2+)
	Data collection parameters
Instrument	ESRF BM29
Beam geometry	100 µm x 100 µm
Wavelength (Å)	0.9918
q-range (nm-1)	0.0456–5.15
Exposure time (sec)	1 per frame
Concentration (mg/mL)	1.03,	1.23,	1.68,	1.30,
	0.87,	1.29,	1.38	0.97,
	0.46	0.72	0.74	0.62
Temperature (K)	293
Flux (photons/sec)	~8.17⸱1011
	Structural parameters
Expected mass (kDa)	536
Molar mass (kDa) [from I0]	547,	585,	594,	549,
	659,	604,	595,	592,
	606	590	589	577
I0 [From Guinier, autoRg]	563.6 ± 2.3,	719.3 ± 3.2,	998.1 ± 2.5,	713.9 ± 2.6,
	573.4 ± 1.8,	779.6 ± 1.3,	820.6 ± 2.1,	574.5 ± 1.4,
	279.2 ± 0.5	422.0 ± 0.7	423.7 ± 1.0	348.2 ± 1.1
Rg (nm) [from Guinier, autoRg]	9.04 ± 0.05,	9.12 ± 0.06,	9.06 ± 0.03,	8.79 ± 0.04,
	9.43 ± 0.04,	9.61 ± 0.02,	8.60 ± 0.03,	8.89 ± 0.03,
	7.26 ± 0.02	7.97 ± 0.02	7.67 ± 0.03	7.87 ± 0.04
qminRg – qmaxRg used for Guinier	0.64 – 1.29,	0.56 – 1.26,	0.41 – 1.25,	0.67 – 1.30,
	0.48 – 1.30,	0.37 – 1.27,	0.44 – 1.27,	0.54 – 1.27,
	0.67 – 1.30	0.40 – 1.22	0.43 – 1.29	0.52 – 1.28
Correlation coefficient R2 of Guinier fit	0.9983,	0.9973,	0.9991,	0.9989,
	0.9987,	0.9995,	0.9990,	0.9992,
	0.9997	0.9996	0.999	0.9985
I0 [from Guinier, GNOM]	570.6,	730.5,	1000.2,	716.0,
	577.7,	774.5,	829.9,	572.8,
	276.4	419.1	423	346.7
I0 [from P(r), GNOM]	570.7,	730.6,	1000.2,	716.1,
	577.8,	774.5,	830.0,	572.9,
	276.5	419.1	423	346.7
Rg (nm) [from Guinier, GNOM]	9.40,	9.55,	9.30,	9.00,
	9.78,	9.67,	8.97,	9.02,
	7.19	7.95	7.75	7.93
Rg (nm) [from P(r), GNOM]	9.45,	9.59,	9.32,	9.04,
	9.81,	9.69,	9.00,	9.05,
	7.2	7.96	7.76	7.95
Dmax (nm) [from P(r), GNOM]	29.4,	30.3,	30.7,	28.4,
	32.8,	27.8,	34.7,	28.4,
	21.2	25.1	24.2	25.4
Porod volume Vp (nm3) [from p(r), GNOM]	1026,	1015,	1056,	1000,
	1087,	1057,	1070,	1010,
	1025	1020	1065	1089
Molar mass (kDa) [from Vp]	604,	597,	621,	588,
	639,	622,	629,	594,
	603	600	626	641
GNOM goodness of fit	0.7817,	0.7073,	0.7630,	0.7984,
	0.7081,	0.7529,	0.6542,	0.7975,
	0.8469	0.8101	0.8563	0.8396
	Software employed
Primary data reduction	ESRF BM29 data analysis pipeline54
1D data processing	Primus55, autoRg, Gnom from ATSAS 3.1.356
Rigid-body modelling	Coral57 from ATSAS 3.1.3
Model-data fits	Crysol58 from ATSAS 3.1.3
	SASBDB identifiers
	SASDT83,	SASDTD3,	SASDTJ3,	SASDT43,
	SASDT53,	SASDT93,	SASDTE3,	SASDTY2,
	SASDT63	SASDTB3	SASDTG3	SASDT24
