# Supplementary material for: Alternative splicing controls teneurin-3 compact dimer formation for neuronal recognition
Source: Nat Commun. 2024 Apr 29;15:3648. doi: 10.1038/s41467-024-47763-x (PMC11058771; doi:10.1038/s41467-024-47763-x)
Supplement: Supplementary file 9 — Source Data [file 41467_2024_47763_MOESM9_ESM.xlsx]

## Sheet: Fig5A_SAXS_Kratky
T3_A0B0_Ca_2		T3_A0B1_Ca_2		T3_A1B0_Ca_2		T3_A1B1_Ca_2
qRg	(qRg)^2*I/I(0)	qRg	(qRg)^2*I/I(0)	qRg	(qRg)^2*I/I(0)	qRg	(qRg)^2*I/I(0)
0.330961	0.10066	0.363328	0.129333	0.349652	0.117247	0.35877	0.120721
0.368097	0.130915	0.404095	0.155124	0.388885	0.145444	0.399025	0.153667
0.405232	0.154257	0.444862	0.185424	0.428117	0.172715	0.43928	0.184167
0.442367	0.185959	0.485629	0.217846	0.46735	0.20507	0.479536	0.215204
0.479503	0.214678	0.526396	0.253775	0.506582	0.234787	0.519791	0.247175
0.516638	0.249452	0.567163	0.288208	0.545815	0.270084	0.560047	0.285534
0.553773	0.279269	0.60793	0.325273	0.585047	0.308935	0.600302	0.320423
0.590909	0.311935	0.648697	0.364696	0.624279	0.342934	0.640558	0.355557
0.628044	0.349828	0.689464	0.405198	0.663512	0.38186	0.680813	0.396409
0.665179	0.381693	0.730231	0.447758	0.702744	0.416681	0.721069	0.442249
0.702315	0.417368	0.770998	0.489249	0.741977	0.455967	0.761324	0.476771
0.73945	0.453549	0.811765	0.529324	0.781209	0.495668	0.80158	0.518745
0.776585	0.494429	0.852532	0.570352	0.820441	0.536058	0.841835	0.562234
0.81372	0.533175	0.893299	0.612049	0.859674	0.58046	0.882091	0.598987
0.850856	0.571173	0.934066	0.650221	0.898907	0.617049	0.922347	0.63927
0.887991	0.60529	0.974833	0.695306	0.938139	0.653587	0.962602	0.678856
0.925127	0.642282	1.0156	0.730193	0.977372	0.695814	1.00286	0.715108
0.962261	0.679271	1.05637	0.772106	1.0166	0.73094	1.04311	0.748701
0.999397	0.716586	1.09713	0.805935	1.05584	0.763161	1.08337	0.789872
1.03653	0.750016	1.1379	0.843952	1.09507	0.807095	1.12362	0.831309
1.07367	0.784399	1.17867	0.871051	1.1343	0.836787	1.16388	0.863936
1.1108	0.818598	1.21944	0.905816	1.17353	0.869185	1.20414	0.892828
1.14794	0.851616	1.2602	0.946448	1.21277	0.899629	1.24439	0.930616
1.18507	0.879064	1.30097	0.977539	1.252	0.929736	1.28465	0.956723
1.22221	0.910123	1.34174	0.99641	1.29123	0.962893	1.3249	0.994549
1.25934	0.934219	1.3825	1.02486	1.33046	0.990483	1.36516	1.01385
1.29648	0.957487	1.42327	1.05052	1.3697	1.02057	1.40541	1.04295
1.33361	0.99185	1.46404	1.06624	1.40893	1.04061	1.44567	1.06663
1.37075	1.01488	1.5048	1.08884	1.44816	1.06319	1.48592	1.09127
1.40789	1.0268	1.54557	1.11567	1.48739	1.07905	1.52618	1.10449
1.44502	1.04621	1.58634	1.13746	1.52663	1.10226	1.56643	1.13306
1.48216	1.07362	1.6271	1.14739	1.56586	1.11679	1.60669	1.14506
1.51929	1.09198	1.66787	1.1598	1.60509	1.12928	1.64695	1.15993
1.55643	1.0928	1.70864	1.16191	1.64432	1.13774	1.6872	1.16621
1.59356	1.11279	1.74941	1.17903	1.68356	1.16284	1.72746	1.18521
1.6307	1.11807	1.79017	1.18485	1.72279	1.16085	1.76771	1.19996
1.66783	1.12919	1.83094	1.19221	1.76202	1.17549	1.80797	1.20735
1.70497	1.13274	1.87171	1.19565	1.80125	1.18326	1.84822	1.21439
1.7421	1.15313	1.91247	1.20654	1.84049	1.17811	1.88848	1.22422
1.77924	1.1563	1.95324	1.19923	1.87972	1.19205	1.92873	1.22206
1.81637	1.14109	1.99401	1.20732	1.91895	1.19702	1.96899	1.22722
1.85351	1.16167	2.03478	1.2092	1.95818	1.20019	2.00924	1.23659
1.89064	1.15797	2.07554	1.20115	1.99742	1.19403	2.0495	1.23271
1.92778	1.15257	2.11631	1.19799	2.03665	1.20921	2.08976	1.23758
1.96491	1.1406	2.15708	1.19844	2.07588	1.20409	2.13001	1.23808
2.00205	1.13684	2.19784	1.20251	2.11511	1.19762	2.17027	1.23377
2.03919	1.1388	2.23861	1.19019	2.15435	1.19029	2.21052	1.2318
2.07632	1.13129	2.27938	1.17809	2.19358	1.18928	2.25078	1.23117
2.11346	1.11387	2.32014	1.17435	2.23281	1.18432	2.29103	1.23111
2.15059	1.12162	2.36091	1.16677	2.27204	1.18233	2.33129	1.21701
2.18773	1.0976	2.40168	1.1624	2.31128	1.17785	2.37154	1.21
2.22486	1.0895	2.44244	1.14611	2.35051	1.16938	2.4118	1.21324
2.262	1.08949	2.48321	1.14337	2.38974	1.17608	2.45206	1.22048
2.29913	1.07983	2.52398	1.14921	2.42897	1.15932	2.49231	1.20226
2.33627	1.05996	2.56475	1.14011	2.46821	1.15251	2.53257	1.19927
2.3734	1.03294	2.60551	1.13955	2.50744	1.15276	2.57282	1.18942
2.41054	1.033	2.64628	1.12187	2.54667	1.13514	2.61308	1.16326
2.44767	1.01344	2.68705	1.11826	2.5859	1.12189	2.65333	1.17664
2.48481	1.00365	2.72781	1.09952	2.62514	1.10881	2.69359	1.17113
2.52194	0.984124	2.76858	1.10597	2.66437	1.12302	2.73384	1.15083
2.55908	0.981231	2.80935	1.09569	2.7036	1.10267	2.7741	1.15344
2.59622	0.956123	2.85012	1.09325	2.74283	1.09604	2.81435	1.13073
2.63335	0.942361	2.89088	1.08852	2.78207	1.0879	2.85461	1.13135
2.67049	0.936964	2.93165	1.07831	2.8213	1.06692	2.89487	1.13001
2.70762	0.936645	2.97242	1.07582	2.86053	1.06203	2.93512	1.09729
2.74476	0.918052	3.01318	1.07973	2.89976	1.06507	2.97538	1.10186
2.78189	0.892262	3.05395	1.06347	2.939	1.03893	3.01563	1.08945
2.81903	0.882714	3.09472	1.06774	2.97823	1.01895	3.05589	1.07487
2.85616	0.880748	3.13548	1.07358	3.01746	1.03092	3.09614	1.07255
2.8933	0.865782	3.17625	1.07091	3.05669	1.03461	3.1364	1.05863
2.93043	0.859205	3.21702	1.06183	3.09593	1.00617	3.17665	1.0574
2.96757	0.839497	3.25778	1.04705	3.13516	0.987987	3.21691	1.05176
3.0047	0.844447	3.29855	1.03589	3.17439	0.979117	3.25716	1.03593
3.04184	0.813236	3.33932	1.04594	3.21362	0.977805	3.29742	1.03632
3.07897	0.812706	3.38009	1.05115	3.25286	0.975533	3.33768	1.0294
3.11611	0.80036	3.42085	1.04297	3.29209	0.951885	3.37793	1.00184
3.15324	0.786979	3.46162	1.03606	3.33132	0.962065	3.41819	1.00123
3.19038	0.780248	3.50239	1.04704	3.37055	0.936813	3.45844	0.983716
3.22752	0.7826	3.54315	1.04024	3.40979	0.924794	3.4987	0.960659
3.26465	0.764583	3.58392	1.03805	3.44902	0.917129	3.53895	0.969567
3.30179	0.757107	3.62469	1.03253	3.48825	0.907688	3.57921	0.979253
3.33892	0.754727	3.66545	1.02029	3.52748	0.885929	3.61946	0.937919
3.37606	0.744198	3.70622	1.01486	3.56672	0.888724	3.65972	0.93604
3.41319	0.751435	3.74699	1.02156	3.60595	0.866922	3.69998	0.918834
3.45033	0.731341	3.78776	1.01457	3.64518	0.873964	3.74023	0.920228
3.48746	0.728389	3.82852	1.00398	3.68441	0.866184	3.78049	0.904553
3.5246	0.74459	3.86929	1.00845	3.72365	0.852933	3.82074	0.888413
3.56173	0.730094	3.91006	0.992642	3.76288	0.836142	3.861	0.891725
3.59887	0.705426	3.95082	1.00562	3.80211	0.835832	3.90125	0.865453
3.636	0.707367	3.99159	0.997117	3.84134	0.821246	3.94151	0.879847
3.67314	0.698386	4.03236	0.998378	3.88058	0.827032	3.98176	0.876315
3.71027	0.694016	4.07313	0.979219	3.91981	0.823374	4.02202	0.864048
3.74741	0.724019	4.11389	0.978842	3.95904	0.811639	4.06227	0.852258
3.78455	0.682511	4.15466	0.986309	3.99827	0.782348	4.10253	0.856698
3.82168	0.706574	4.19543	0.968526	4.0375	0.788536	4.14279	0.842176
3.85882	0.695563	4.23619	0.954552	4.07674	0.772507	4.18304	0.811
3.89595	0.666724	4.27696	0.959718	4.11597	0.759642	4.2233	0.818624
3.93309	0.693755	4.31773	0.938303	4.1552	0.771257	4.26355	0.807281
3.97022	0.666829	4.35849	0.925686	4.19444	0.74914	4.30381	0.787008
4.00736	0.67436	4.39926	0.918759	4.23367	0.753927	4.34406	0.796467
4.04449	0.683	4.44003	0.923759	4.2729	0.732446	4.38432	0.767024
4.08163	0.644036	4.48079	0.900375	4.31213	0.727939	4.42457	0.754614
4.11876	0.651585	4.52156	0.915024	4.35137	0.721381	4.46483	0.781904
4.1559	0.658321	4.56233	0.893141	4.3906	0.726161	4.50508	0.795321
4.19303	0.63766	4.6031	0.861817	4.42983	0.70803	4.54534	0.777665
4.23017	0.624126	4.64386	0.876495	4.46906	0.716945	4.5856	0.760657
4.2673	0.639041	4.68463	0.879512	4.50829	0.703559	4.62585	0.741294
4.30444	0.630451	4.7254	0.840251	4.54753	0.701152	4.66611	0.748432
4.34157	0.611497	4.76616	0.840828	4.58676	0.707412	4.70636	0.724811
4.37871	0.624243	4.80693	0.832745	4.62599	0.676955	4.74662	0.738494
4.41584	0.591921	4.8477	0.795119	4.66522	0.671898	4.78687	0.739809
4.45298	0.560325	4.88846	0.815621	4.70446	0.666005	4.82713	0.728772
4.49012	0.575839	4.92923	0.807702	4.74369	0.672409	4.86738	0.713723
4.52725	0.599303	4.97	0.784954	4.78292	0.69416	4.90764	0.700938
4.56439	0.596672	5.01077	0.7996	4.82215	0.675368	4.94789	0.703489
4.60152	0.579891	5.05153	0.735983	4.86139	0.653923	4.98815	0.686189
4.63866	0.561239	5.0923	0.776056	4.90062	0.657889	5.02841	0.694485
4.67579	0.573859	5.13307	0.740581	4.93985	0.659112	5.06866	0.703263
4.71293	0.559314	5.17383	0.75305	4.97908	0.623318	5.10892	0.675168
4.75006	0.534727	5.2146	0.736438	5.01832	0.633996	5.14917	0.658465
4.7872	0.540242	5.25537	0.717346	5.05755	0.637083	5.18943	0.679011
4.82433	0.543445	5.29613	0.68413	5.09678	0.60863	5.22968	0.662262
4.86147	0.509343	5.3369	0.676653	5.13601	0.632269	5.26994	0.668877
4.8986	0.513616	5.37767	0.697962	5.17525	0.619978	5.3102	0.675401
4.93574	0.537887	5.41844	0.64391	5.21448	0.618512	5.35045	0.639485
4.97287	0.499536	5.4592	0.686078	5.25371	0.580705	5.39071	0.662081
5.01001	0.525053	5.49997	0.679597	5.29294	0.613782	5.43096	0.628151
5.04715	0.503012	5.54074	0.653544	5.33218	0.598926	5.47122	0.63087
5.08428	0.476411	5.5815	0.65612	5.37141	0.599252	5.51147	0.638639
5.12142	0.475253	5.62227	0.624628	5.41064	0.613458	5.55173	0.624816
5.15855	0.449381	5.66304	0.622815	5.44987	0.585848	5.59198	0.610629
5.19569	0.44374	5.7038	0.611214	5.48911	0.58427	5.63224	0.616263
5.23282	0.455149	5.74457	0.598554	5.52834	0.575675	5.67249	0.609073
5.26996	0.469753	5.78534	0.601216	5.56757	0.567111	5.71275	0.610946
5.30709	0.436809	5.82611	0.596731	5.6068	0.566995	5.75301	0.584799
5.34423	0.431491	5.86687	0.573237	5.64604	0.561869	5.79326	0.560724
5.38136	0.433085	5.90764	0.558444	5.68527	0.554494	5.83352	0.585247
5.4185	0.42134	5.94841	0.554431	5.7245	0.540598	5.87377	0.578889
5.45563	0.434237	5.98917	0.558584	5.76373	0.541836	5.91403	0.549589
5.49277	0.447884	6.02994	0.553844	5.80297	0.536755	5.95428	0.565497
5.5299	0.404975	6.07071	0.533422	5.8422	0.525596	5.99454	0.553084
5.56704	0.407514	6.11147	0.507259	5.88143	0.513759	6.03479	0.550937
5.60417	0.401842	6.15224	0.509474	5.92066	0.511938	6.07505	0.594188
5.64131	0.402533	6.19301	0.501921	5.9599	0.505708	6.1153	0.547848
5.67845	0.378726	6.23378	0.504598	5.99913	0.501475	6.15556	0.522688
5.71558	0.407692	6.27454	0.485226	6.03836	0.514744	6.19582	0.529346
5.75272	0.388951	6.31531	0.490909	6.07759	0.481385	6.23607	0.502852
5.78985	0.388361	6.35608	0.474409	6.11683	0.475797	6.27633	0.510172
5.82699	0.387018	6.39684	0.476414	6.15606	0.466219	6.31658	0.544394
5.86412	0.3683	6.43761	0.489265	6.19529	0.476634	6.35684	0.525875
5.90126	0.3134	6.47838	0.429109	6.23452	0.445891	6.39709	0.477121
5.93839	0.335832	6.51914	0.453063	6.27376	0.432372	6.43735	0.48031
5.97553	0.371208	6.55991	0.45637	6.31299	0.440899	6.4776	0.433717
6.01266	0.355188	6.60068	0.47577	6.35222	0.43271	6.51786	0.468624
6.0498	0.312293	6.64145	0.451819	6.39145	0.390468	6.55812	0.472149
6.08693	0.32814	6.68221	0.444867	6.43069	0.430739	6.59837	0.436614
6.12407	0.331073	6.72298	0.403379	6.46992	0.403354	6.63863	0.433443
6.1612	0.321295	6.76375	0.384662	6.50915	0.418169	6.67888	0.494456
6.19834	0.316205	6.80451	0.399508	6.54838	0.386813	6.71914	0.438553
6.23548	0.334817	6.84528	0.40265	6.58762	0.411564	6.75939	0.415623
6.27261	0.267505	6.88605	0.397135	6.62685	0.363817	6.79965	0.403862
6.30975	0.318389	6.92681	0.365773	6.66608	0.376203	6.8399	0.438544
6.34688	0.310152	6.96758	0.32921	6.70531	0.363525	6.88016	0.426071
6.38402	0.304648	7.00835	0.408086	6.74455	0.350404	6.92041	0.406809
6.42115	0.267368	7.04912	0.376854	6.78378	0.343927	6.96067	0.394312
6.45829	0.32831	7.08988	0.402617	6.82301	0.357072	7.00093	0.430519
6.49542	0.254107	7.13065	0.338877	6.86224	0.361688	7.04118	0.3664
6.53256	0.268925	7.17142	0.34214	6.90148	0.317707	7.08144	0.367187
6.56969	0.271829	7.21218	0.337682	6.94071	0.300063	7.12169	0.363467
6.60683	0.236632	7.25295	0.354998	6.97994	0.304891	7.16195	0.361885
6.64396	0.259347	7.29372	0.313353	7.01917	0.341403	7.2022	0.381026
6.6811	0.241518	7.33448	0.317367	7.05841	0.299125	7.24246	0.342919
6.71823	0.262522	7.37525	0.324761	7.09764	0.308089	7.28271	0.291319
6.75537	0.227439	7.41602	0.339704	7.13687	0.29694	7.32297	0.367819
6.7925	0.1765	7.45679	0.311163	7.1761	0.327265	7.36322	0.276058
6.82964	0.270353	7.49755	0.279194	7.21534	0.307815	7.40348	0.329694
6.86678	0.226545	7.53832	0.296205	7.25457	0.292629	7.44374	0.335739
6.90391	0.249328	7.57909	0.291919	7.2938	0.294975	7.48399	0.314348
6.94105	0.200353	7.61985	0.301445	7.33303	0.260849	7.52425	0.31504
6.97818	0.164094	7.66062	0.318553	7.37227	0.262199	7.5645	0.243534
7.01532	0.192456	7.70139	0.264208	7.4115	0.232025	7.60476	0.28081
7.05245	0.193279	7.74215	0.271041	7.45073	0.225195	7.64501	0.252258
7.08959	0.18566	7.78292	0.279967	7.48996	0.226215	7.68527	0.270967
7.12672	0.171964	7.82369	0.246198	7.5292	0.229118	7.72552	0.324313
7.16386	0.201145	7.86446	0.282984	7.56843	0.249178	7.76578	0.312267
7.20099	0.210295	7.90522	0.283994	7.60766	0.200778	7.80604	0.278771
7.23813	0.184186	7.94599	0.241082	7.64689	0.230152	7.84629	0.250254
7.27526	0.151308	7.98675	0.25859	7.68612	0.230209	7.88654	0.228772
7.3124	0.190416	8.02752	0.225232	7.72535	0.200079	7.9268	0.264304
7.34954	0.187781	8.06829	0.224802	7.76459	0.224056	7.96706	0.225384
7.38667	0.13821	8.10906	0.271179	7.80383	0.185565	8.00732	0.28699
7.42381	0.205938	8.14983	0.243673	7.84306	0.216857	8.04757	0.221446
7.46094	0.172383	8.19059	0.202709	7.88229	0.160737	8.08783	0.189484
7.49808	0.124406	8.23136	0.184873	7.92152	0.204317	8.12808	0.236576
7.53521	0.144815	8.27213	0.210526	7.96075	0.197847	8.16834	0.197471
7.57235	0.100429	8.31289	0.208108	7.99999	0.17975	8.20859	0.18123
7.60948	0.0828643	8.35366	0.179699	8.03922	0.184211	8.24885	0.238738
7.64662	0.0712604	8.39443	0.194163	8.07845	0.169348	8.2891	0.220326
7.68375	0.12951	8.43519	0.232136	8.11768	0.166785	8.32936	0.200522
7.72089	0.131601	8.47596	0.207062	8.15691	0.166715	8.36961	0.281181
7.75802	0.122506	8.51673	0.167646	8.19615	0.126374	8.40987	0.203067
7.79516	0.138199	8.55749	0.192563	8.23538	0.193219	8.45012	0.16666
7.83229	0.0818853	8.59826	0.208948	8.27461	0.189636	8.49038	0.222436
7.86943	0.151946	8.63903	0.209679	8.31384	0.157595	8.53063	0.213521
7.90656	0.114041	8.67979	0.161599	8.35307	0.210792	8.57089	0.170751
7.9437	0.112922	8.72056	0.171267	8.39231	0.138513	8.61114	0.198083
7.98083	0.127937	8.76133	0.21242	8.43154	0.19522	8.6514	0.195899
8.01797	0.14322	8.8021	0.212452	8.47078	0.150006	8.69166	0.192414
8.05511	0.117866	8.84287	0.173705	8.51001	0.164352	8.73191	0.117943
8.09224	0.080709	8.88363	0.212601	8.54924	0.107963	8.77217	0.23965
8.12938	0.128255	8.9244	0.173102	8.58847	0.137448	8.81242	0.230807
8.16651	0.112407	8.96517	0.158082	8.62771	0.100418	8.85268	0.152286
8.20365	0.0999022	9.00593	0.197461	8.66694	0.106288	8.89293	0.180894
8.24078	0.136668	9.0467	0.156379	8.70617	0.173782	8.93319	0.213458
8.27792	0.15901	9.08747	0.133441	8.7454	0.170577	8.97344	0.184097
8.31505	0.13432	9.12823	0.210181	8.78464	0.108353	9.0137	0.203108
8.35219	0.105767	9.169	0.272664	8.82387	0.0966826	9.05395	0.197424
8.38932	0.13498	9.20977	0.179333	8.8631	0.115181	9.09421	0.195699
8.42646	0.110894	9.25053	0.180678	8.90233	0.113367	9.13447	0.162324
8.46359	0.0448989	9.2913	0.234273	8.94156	0.135592	9.17472	0.147167
8.50073	0.144098	9.33207	0.140907	8.9808	0.12497	9.21498	0.233075
8.53786	0.126566	9.37283	0.211732	9.02003	0.106162	9.25523	0.199193
8.575	0.12277	9.4136	0.162437	9.05926	0.181863	9.29549	0.174785
8.61213	0.137651	9.45436	0.195614	9.09849	0.116722	9.33574	0.228239
8.64927	0.0321643	9.49513	0.192671	9.13772	0.162673	9.376	0.151067
8.68641	0.115123	9.53591	0.213531	9.17696	0.102409	9.41626	0.213558
8.72354	0.0531625	9.57667	0.139542	9.2162	0.126752	9.45651	0.194408
8.76068	0.150422	9.61744	0.203724	9.25543	0.142683	9.49677	0.258948
8.79781	0.170328	9.65821	0.213213	9.29466	0.121806	9.53702	0.125933
8.83495	0.0582703	9.69897	0.252568	9.33389	0.128558	9.57728	0.0801955
8.87208	0.115444	9.73974	0.197102	9.37312	0.191278	9.61753	0.182587
8.90922	0.103555	9.78051	0.216757	9.41236	0.133708	9.65779	0.150251
8.94635	0.092736	9.82127	0.195148	9.45159	0.101063	9.69804	0.238044
8.98349	0.111238	9.86204	0.199161	9.49082	0.13701	9.7383	0.167592
9.02062	0.13406	9.9028	0.232928	9.53005	0.0898895	9.77855	0.196463
9.05776	0.134799	9.94357	0.160354	9.56928	0.104266	9.81881	0.176592
9.09489	0.161155	9.98434	0.220136	9.60852	0.12543	9.85906	0.122674
9.13203	0.150871	10.0251	0.208773	9.64775	0.137934	9.89932	0.131937
9.16916	0.154422	10.0659	0.228408	9.68698	0.170461	9.93957	0.188024
9.2063	0.20455	10.1066	0.245215	9.72621	0.176207	9.97983	0.159334
9.24343	0.237328	10.1474	0.147018	9.76544	0.115615	10.0201	0.176768
9.28057	0.163838	10.1882	0.192578	9.80468	0.120192	10.0603	0.197306
9.3177	0.0547074	10.2289	0.136055	9.84391	0.113023	10.1006	0.118832
9.35484	0.168546	10.2697	0.223201	9.88315	0.135888	10.1409	0.230072
9.39198	0.184935	10.3105	0.17294	9.92238	0.163831	10.1811	0.150226
9.42911	0.0391973	10.3512	0.237235	9.96161	0.065294	10.2214	0.194222
9.46625	0.0885923	10.392	0.196909	10.0008	0.149527	10.2616	0.11329
9.50338	0.119342	10.4328	0.223341	10.0401	0.0887939	10.3019	0.139183
9.54052	0.108147	10.4735	0.128698	10.0793	0.15136	10.3421	0.174909
9.57765	0.151883	10.5143	0.165472	10.1185	0.138453	10.3824	0.232699
9.61479	0.18762	10.5551	0.227999	10.1578	0.142685	10.4226	0.188626
9.65192	0.115856	10.5958	0.171608	10.197	0.160633	10.4629	0.113559
9.68906	0.168573	10.6366	0.218219	10.2362	0.11762	10.5032	0.181792
9.72619	0.147966	10.6774	0.186434	10.2755	0.0609311	10.5434	0.15028
9.76333	0.11186	10.7181	0.247387	10.3147	0.0914857	10.5837	0.168638
9.80046	0.155251	10.7589	0.16353	10.3539	0.179852	10.6239	0.277593
9.8376	0.181093	10.7997	0.242756	10.3932	0.194629	10.6642	0.198241
9.87473	0.0932942	10.8404	0.236431	10.4324	0.142349	10.7044	0.209878
9.91187	0.174708	10.8812	0.193034	10.4716	0.169772	10.7447	0.184921
9.949	0.156223	10.922	0.27127	10.5109	0.157236	10.7849	0.282915
9.98614	0.0932714	10.9628	0.220766	10.5501	0.186627	10.8252	0.207338
10.0233	0.120797	11.0035	0.238133	10.5893	0.14383	10.8655	0.14442
10.0604	0.128231	11.0443	0.219375	10.6286	0.075119	10.9057	0.294375
10.0975	0.160942	11.0851	0.196552	10.6678	0.151121	10.946	0.178858
10.1347	0.0916624	11.1258	0.323693	10.707	0.234346	10.9862	0.288059
10.1718	0.0726059	11.1666	0.238876	10.7463	0.0903182	11.0265	0.192419
10.209	0.170057	11.2074	0.248992	10.7855	0.163893	11.0667	0.128782
10.2461	0.100612	11.2481	0.215232	10.8247	0.227826	11.107	0.218521
10.2832	0.155831	11.2889	0.220479	10.864	0.208149	11.1472	0.221764
10.3204	0.17723	11.3296	0.269502	10.9032	0.18629	11.1875	0.107808
10.3575	0.170088	11.3704	0.300725	10.9424	0.227825	11.2278	0.166096
10.3946	0.188627	11.4112	0.200913	10.9817	0.177357	11.268	0.262471
10.4318	0.140043	11.4519	0.219825	11.0209	0.170414	11.3083	0.25416
10.4689	0.177826	11.4927	0.272437	11.0601	0.210589	11.3485	0.234401
10.506	0.146991	11.5335	0.288537	11.0993	0.181656	11.3888	0.264835
10.5432	0.0876206	11.5742	0.246758	11.1386	0.23982	11.429	0.18476
10.5803	0.0980798	11.615	0.272167	11.1778	0.158848	11.4693	0.241373
10.6174	0.128431	11.6558	0.180071	11.217	0.242311	11.5095	0.297756
10.6546	0.113061	11.6966	0.352361	11.2563	0.266688	11.5498	0.15403
10.6917	0.0510937	11.7373	0.238043	11.2955	0.24562	11.5901	0.227794
10.7288	0.119054	11.7781	0.277427	11.3347	0.23272	11.6303	0.28441
10.766	0.153491	11.8189	0.297184	11.374	0.184965	11.6706	0.219768
10.8031	0.166543	11.8596	0.248098	11.4132	0.194427	11.7108	0.113825
10.8403	0.149731	11.9004	0.246169	11.4524	0.162623	11.7511	0.330369
10.8774	0.112083	11.9412	0.172806	11.4917	0.289802	11.7913	0.231251
10.9145	0.0713054	11.9819	0.333335	11.5309	0.211053	11.8316	0.221999
10.9517	0.0960112	12.0227	0.225493	11.5701	0.234143	11.8718	0.104851
10.9888	0.14317	12.0635	0.288692	11.6094	0.128801	11.9121	0.219534
11.0259	0.13903	12.1042	0.208361	11.6486	0.235446	11.9524	0.250446
11.0631	0.165328	12.145	0.305829	11.6878	0.165454	11.9926	0.210848
11.1002	0.0912003	12.1858	0.318638	11.7271	0.268904	12.0329	0.312085
11.1373	0.0926336	12.2265	0.215649	11.7663	0.232782	12.0731	0.165424
11.1745	0.0473933	12.2673	0.279008	11.8055	0.203273	12.1134	0.3155
11.2116	0.116293	12.3081	0.272531	11.8448	0.226053	12.1536	0.30994
11.2487	0.0752723	12.3488	0.220903	11.884	0.237099	12.1939	0.153686
11.2859	0.236655	12.3896	0.200723	11.9232	0.185948	12.2341	0.194361
11.323	0.171986	12.4304	0.22305	11.9625	0.257214	12.2744	0.242972
11.3602	0.114685	12.4711	0.249074	12.0017	0.201743	12.3147	0.275905
11.3973	0.113742	12.5119	0.170268	12.0409	0.236816	12.3549	0.134672
11.4344	0.159359	12.5527	0.282049	12.0802	0.217339	12.3952	0.192257
11.4716	0.0940811	12.5934	0.162991	12.1194	0.243274	12.4354	0.292236
11.5087	0.2582	12.6342	0.22816	12.1586	0.216041	12.4757	0.245004
11.5458	0.14449	12.675	0.317522	12.1979	0.19325	12.5159	0.129411
11.583	0.162954	12.7157	0.289524	12.2371	0.303059	12.5562	0.109311
11.6201	0.242927	12.7565	0.136027	12.2763	0.266731	12.5964	0.221639
11.6572	0.152335	12.7973	0.240568	12.3156	0.252645	12.6367	0.36127
11.6944	0.128812	12.838	0.298966	12.3548	0.131423	12.6769	0.190738
11.7315	0.139127	12.8788	0.0994339	12.394	0.140869	12.7172	0.215883
11.7686	0.0169237	12.9196	0.25644	12.4333	0.0933527	12.7575	0.239628
11.8058	-0.0077839	12.9603	0.284316	12.4725	0.166015	12.7977	0.29054
11.8429	0.0961507	13.0011	0.164471	12.5117	0.22205	12.838	0.294543
11.88	0.146565	13.0419	0.345573	12.551	0.10098	12.8782	0.151575
11.9172	0.0654768	13.0826	0.324637	12.5902	0.115693	12.9185	0.152271
11.9543	0.194083	13.1234	0.208775	12.6294	0.17145	12.9587	0.197446
11.9915	0.0516044	13.1642	0.347309	12.6687	0.160446	12.999	0.240675
12.0286	0.107716	13.2049	0.245417	12.7079	0.146493	13.0393	0.177341
12.0657	0.10568	13.2457	0.18548	12.7471	0.178553	13.0795	0.170179
12.1029	0.0702145	13.2865	0.147962	12.7864	0.216136	13.1198	0.266106
12.14	0.166507	13.3272	0.296863	12.8256	0.259372	13.16	0.177388
12.1771	0.083854	13.368	0.183073	12.8648	0.321676	13.2003	0.184755
12.2143	0.0583285	13.4088	0.181167	12.904	0.236862	13.2405	0.24496
12.2514	-0.0154909	13.4495	0.216259	12.9433	0.231627	13.2808	0.222571
12.2885	0.174832	13.4903	0.303133	12.9825	0.205594	13.321	0.0606023
12.3257	0.0824129	13.5311	0.221335	13.0217	0.212954	13.3613	0.133457
12.3628	0.00373405	13.5718	0.280883	13.061	0.200792	13.4015	0.0846485
12.3999	0.046301	13.6126	0.276299	13.1002	0.134034	13.4418	0.157542
12.4371	0.149987	13.6534	0.202514	13.1394	0.132927	13.4821	0.30179
12.4742	-0.0298112	13.6941	0.255998	13.1787	0.21856	13.5223	0.347806
12.5113	0.184123	13.7349	0.2595	13.2179	0.161819	13.5626	0.131128
12.5485	0.151598	13.7757	0.19016	13.2571	0.235845	13.6028	0.0435971
12.5856	0.109616	13.8164	0.0516948	13.2964	0.206722	13.6431	0.183605
12.6227	0.175492	13.8572	0.188173	13.3356	0.236438	13.6833	0.231596
12.6599	-0.0380946	13.898	0.214833	13.3748	0.107508	13.7236	0.173416
12.697	-0.0425689	13.9387	0.138429	13.4141	0.196758	13.7639	0.31482
12.7342	0.0223124	13.9795	0.114837	13.4533	0.102123	13.8041	0.267641
12.7713	-0.040813	14.0203	0.294307	13.4925	0.161344	13.8444	0.263161
12.8084	0.0243601	14.061	0.278093	13.5318	0.216898	13.8846	0.150184
12.8456	0.0474425	14.1018	0.368263	13.571	0.20604	13.9249	0.245457
12.8827	0.167587	14.1426	0.261972	13.6102	0.292389	13.9651	0.143625
12.9198	0.0934022	14.1833	0.267217	13.6495	0.195713	14.0054	0.171519
12.957	0.136249	14.2241	0.228366	13.6887	0.0686999	14.0456	0.123374
12.9941	0.08364	14.2649	0.145821	13.7279	0.143343	14.0859	0.0994512
13.0312	0.0730838	14.3056	0.300285	13.7672	0.0841884	14.1261	0.0887205
13.0684	-0.0381148	14.3464	0.190077	13.8064	0.231968	14.1664	0.137877
13.1055	0.0962845	14.3872	0.214632	13.8456	0.229198	14.2067	0.122272
13.1426	-0.00237607	14.4279	0.339046	13.8849	0.15543	14.2469	0.0467977
13.1798	0.0738571	14.4687	0.144076	13.9241	0.157929	14.2872	0.178485
13.2169	0.0200187	14.5095	0.229306	13.9633	0.152157	14.3274	0.216092
13.254	0.0584622	14.5502	0.171338	14.0026	0.200569	14.3677	0.00477189
13.2912	0.0768893	14.591	0.286037	14.0418	0.0416614	14.4079	0.248297
13.3283	0.176225	14.6318	0.291981	14.081	0.210605	14.4482	0.181434
13.3655	0.0561663	14.6725	0.209264	14.1203	0.146322	14.4884	0.0652217
13.4026	0.0893675	14.7133	0.223227	14.1595	0.129345	14.5287	0.244257
13.4397	0.0832634	14.7541	0.277071	14.1987	0.0453718	14.569	0.0691973
13.4769	0.0277562	14.7948	0.249187	14.238	0.115277	14.6092	0.199719
13.514	-0.0512327	14.8356	0.304725	14.2772	0.125256	14.6495	0.287646
13.5511	0.103457	14.8764	0.185434	14.3164	0.0964866	14.6897	0.218155
13.5883	0.421569	14.9171	0.239298	14.3556	0.151845	14.73	0.236648
13.6254	0.1572	14.9579	0.170646	14.3949	0.0714916	14.7702	0.138423
13.6625	0.238368	14.9987	0.0808341	14.4341	0.211702	14.8105	0.147078
13.6997	-0.115742	15.0394	0.0591991	14.4733	0.286072	14.8507	0.247745
13.7368	0.057269	15.0802	0.229498	14.5126	0.104786	14.891	0.07634
13.7739	0.109408	15.121	0.203338	14.5518	0.150186	14.9313	0.127387
13.8111	0.0491709	15.1617	0.323281	14.591	0.106113	14.9715	0.252628
13.8482	0.0230347	15.2025	0.257418	14.6303	0.207993	15.0118	0.063366
13.8853	0.168712	15.2433	0.18431	14.6695	0.257104	15.052	0.0593473
13.9225	0.0914217	15.284	0.299043	14.7087	0.210189	15.0923	0.253227
13.9596	0.102612	15.3248	0.173644	14.748	0.170703	15.1325	0.294277
13.9968	0.0102113	15.3656	0.159398	14.7872	0.173435	15.1728	0.0741266
14.0339	0.132683	15.4064	0.24393	14.8264	0.152603	15.213	0.108195
14.071	-0.0165119	15.4471	0.201683	14.8657	0.106207	15.2533	0.0623081
14.1082	0.0259184	15.4879	0.223614	14.9049	0.204314	15.2936	0.142691
14.1453	-0.0202491	15.5287	0.265856	14.9441	0.283797	15.3338	0.225558
14.1824	0.173004	15.5694	0.218168	14.9834	0.210434	15.3741	0.203857
14.2196	0.096915	15.6102	0.344835	15.0226	0.0850902	15.4143	0.194242
14.2567	0.14807	15.651	0.290084	15.0618	0.254582	15.4546	0.117975
14.2938	0.0136795	15.6917	0.0964582	15.1011	0.285279	15.4948	0.0912057
14.331	0.341522	15.7325	0.243769	15.1403	0.0977191	15.5351	0.0920198
14.3681	0.0208994	15.7733	0.303973	15.1795	0.185294	15.5753	0.205427
14.4052	0.301376	15.814	0.324544	15.2188	0.150712	15.6156	0.212288
14.4424	-0.0247101	15.8548	0.329275	15.258	0.0480755	15.6559	0.347508
14.4795	0.292257	15.8956	0.354481	15.2972	0.0611963	15.6961	0.218246
14.5166	-0.122801	15.9363	0.289073	15.3365	0.192275	15.7364	-0.010638
14.5538	0.11736	15.9771	0.315249	15.3757	0.126118	15.7766	0.333463
14.5909	0.199594	16.0179	0.221202	15.4149	0.129067	15.8169	0.18717
14.6281	-0.0436698	16.0586	0.199074	15.4542	0.236153	15.8571	0.201425
14.6652	0.093562	16.0994	0.15432	15.4934	0.109185	15.8974	0.272561
14.7023	0.137555	16.1402	0.265116	15.5326	0.174786	15.9376	0.15842
14.7395	0.00531553	16.1809	0.311359	15.5719	0.315979	15.9779	-0.0106226
14.7766	0.0487303	16.2217	0.349286	15.6111	0.254312	16.0182	0.239075
14.8137	-0.00584877	16.2625	0.131626	15.6503	0.101136	16.0584	0.151003
14.8509	0.134336	16.3032	0.137602	15.6896	0.205234	16.0987	0.13678
14.888	0.222605	16.344	0.188888	15.7288	0.177839	16.1389	0.133493
14.9251	0.0716199	16.3848	0.162747	15.768	0.135012	16.1792	0.191183
14.9623	-0.0110912	16.4255	0.289366	15.8072	0.0316671	16.2194	0.041473
14.9994	0.294721	16.4663	0.157541	15.8465	0.198924	16.2597	0.151889
15.0365	0.223522	16.5071	0.0433026	15.8857	0.303861	16.2999	0.251902
15.0737	-0.152714	16.5478	0.249707	15.9249	0.322679	16.3402	0.261742
15.1108	-0.0550658	16.5886	0.281389	15.9642	0.157309	16.3805	0.195992
15.1479	0.139904	16.6294	0.267303	16.0034	0.11654	16.4207	0.1742
15.1851	-0.0188335	16.6701	0.329614	16.0426	0.177852	16.461	0.475314
15.2222	0.129019	16.7109	0.220272	16.0819	0.0716759	16.5012	0.0840781
15.2594	0.182233	16.7517	0.393353	16.1211	0.24907	16.5415	-0.000817152
15.2965	0.0243161	16.7924	0.262262	16.1603	0.0634956	16.5817	-0.0997836
15.3336	0.147827	16.8332	0.279577	16.1996	0.18076	16.622	0.320308
15.3708	0.0479715	16.874	0.295957	16.2388	0.215729	16.6622	0.126362
15.4079	0.170184	16.9147	0.313191	16.278	0.242812	16.7025	0.126942
15.445	0.0302427	16.9555	0.192456	16.3173	0.103951	16.7428	0.352219
15.4822	0.153521	16.9963	0.263342	16.3565	0.140372	16.783	0.0371256
15.5193	0.242108	17.037	0.192262	16.3957	0.0260687	16.8233	0.153068
15.5564	0.130594	17.0778	0.226485	16.435	0.151794	16.8635	0.281618
15.5936	0.127063	17.1186	0.320444	16.4742	-0.0706681	16.9038	0.0233438
15.6307	0.118575	17.1593	0.283936	16.5134	0.0472767	16.944	0.139329
15.6678	0.123607	17.2001	0.284081	16.5527	0.0356035	16.9843	0.168835
15.705	0.302187	17.2409	0.181381	16.5919	0.19504	17.0245	0.496417
15.7421	0.219877	17.2816	0.164818	16.6311	0.195226	17.0648	0.154744
15.7792	0.125077	17.3224	-0.134953	16.6704	0.142918	17.1051	0.284047
15.8164	0.114106	17.3632	0.135446	16.7096	-0.11077	17.1453	0.244521
15.8535	0.180809	17.4039	0.253598	16.7488	0.0412324	17.1856	-0.0206683
15.8907	0.0221531	17.4447	0.369235	16.7881	0.138671	17.2258	0.223228
15.9278	-0.00548013	17.4855	0.243751	16.8273	0.163418	17.2661	-0.0273856
15.9649	-0.140099	17.5262	0.217815	16.8665	0.113088	17.3063	0.110682
16.0021	0.0188506	17.567	0.215151	16.9058	0.0784661	17.3466	0.113288
16.0392	-0.0904796	17.6078	0.544116	16.945	-0.0067968	17.3868	0.00853329
16.0763	0.0779651	17.6485	0.211116	16.9842	0.0549873	17.4271	0.12404
16.1135	0.0498825	17.6893	0.11177	17.0235	0.246279	17.4674	0.190158
16.1506	0.202591	17.7301	0.127302	17.0627	0.20957	17.5076	0.0641921
16.1877	0.25167	17.7708	0.174528	17.1019	0.211909	17.5479	0.126119
16.2249	0.263822	17.8116	-0.142848	17.1412	0.121024	17.5881	0.194129
16.262	-0.125467	17.8524	0.106779	17.1804	-0.0248479	17.6284	0.331704
16.2991	0.14241	17.8931	0.104779	17.2196	0.128216	17.6686	0.196153
16.3363	0.0343499	17.9339	0.187035	17.2588	0.103247	17.7089	0.251044
16.3734	0.252444	17.9747	0.121499	17.2981	0.132678	17.7491	0.115912
16.4105	0.165076	18.0154	0.031076	17.3373	-0.0593617	17.7894	0.141738
16.4477	0.29047	18.0562	0.312492	17.3765	-0.0816786	17.8297	0.224136
16.4848	0.0048285	18.097	0.125835	17.4158	0.234461	17.8699	-0.0173954
16.522	0.178717	18.1377	0.150559	17.455	0.189701	17.9102	0.155008
16.5591	-0.0500766	18.1785	0.259792	17.4942	-0.00408094	17.9504	0.386811
16.5962	0.270787	18.2193	0.12132	17.5335	0.19519	17.9907	0.093073
16.6334	-0.00319138	18.26	0.263439	17.5727	0.191554	18.0309	0.00562023
16.6705	-0.158062	18.3008	0.193949	17.6119	0.182051	18.0712	0.0360759
16.7076	0.0920984	18.3416	0.376963	17.6512	0.0908839	18.1114	0.0204686
16.7448	0.00978317	18.3823	0.481413	17.6904	0.0838435	18.1517	0.138846
16.7819	0.207126	18.4231	0.308497	17.7296	0.0999728	18.192	0.0831169
16.819	-0.0729519	18.4639	0.203802	17.7689	-0.00249624	18.2322	0.132186
16.8562	0.124604	18.5046	0.0880152	17.8081	0.262388	18.2725	0.117469
16.8933	0.115881	18.5454	0.396397	17.8473	0.10595	18.3127	0.186216
16.9304	-0.0725251	18.5862	0.33397	17.8866	0.247852	18.353	0.155764
16.9676	0.285795	18.6269	0.217579	17.9258	0.0531462	18.3932	0.135736
17.0047	-0.0619548	18.6677	0.41582	17.965	0.18816	18.4335	0.0936129
17.0418	-0.166004	18.7085	0.178594	18.0043	-0.192639	18.4737	0.271835
17.079	0.0427689	18.7492	0.142266	18.0435	0.13135	18.514	0.387789
17.1161	0.290453	18.79	0.457451	18.0827	0.237182	18.5542	0.0677962
17.1533	0.0802964	18.8308	0.387114	18.122	-0.0730488	18.5945	-0.00759542
17.1904	0.0749704	18.8715	0.161832	18.1612	0.232333	18.6348	0.0272028
17.2275	-0.0393484	18.9123	0.284901	18.2004	0.115547	18.675	0.105025
17.2647	0.200698	18.9531	0.37408	18.2397	-0.0180114	18.7153	0.043501
17.3018	0.00987653	18.9938	0.396378	18.2789	0.0357285	18.7555	0.0882152
17.3389	0.375424	19.0346	0.137418	18.3181	0.00052267	18.7958	0.239904
17.3761	0.265402	19.0754	0.102167	18.3574	0.192428	18.836	-0.0516953
17.4132	0.227575	19.1161	0.182921	18.3966	-0.0361502	18.8763	0.243232
17.4503	-0.123147	19.1569	0.0632863	18.4358	0.18952	18.9166	0.122217
17.4875	0.357027	19.1977	0.0799296	18.4751	0.0391981	18.9568	-0.0128992
17.5246	0.0769458	19.2384	0.174641	18.5143	0.25541	18.9971	0.194984
17.5617	-0.117764	19.2792	0.287036	18.5535	0.205945	19.0373	0.00459997
17.5989	0.341453	19.32	0.302181	18.5928	0.316247	19.0776	0.075552
17.636	0.0270082	19.3607	0.260834	18.632	0.215433	19.1178	0.080846
17.6731	-0.067973	19.4015	0.236622	18.6712	0.216078	19.1581	0.159981
17.7103	0.167631	19.4423	0.184003	18.7105	0.0637998	19.1983	0.210939
17.7474	0.0815438	19.483	0.307168	18.7497	0.0845855	19.2386	-0.0689996
17.7846	-0.137756	19.5238	0.377106	18.7889	0.198615	19.2788	0.114713
17.8217	0.092445	19.5646	0.28074	18.8281	0.0644042	19.3191	-0.0104067
17.8588	0.106952	19.6053	0.293787	18.8674	0.235277	19.3594	0.330326
17.896	0.234138	19.6461	0.321843	18.9066	0.102585	19.3996	0.359432
17.9331	0.280548	19.6869	0.154473	18.9458	0.153576	19.4399	0.0253285
17.9702	0.244195	19.7277	0.38622	18.9851	0.098921	19.4801	0.288856
18.0074	-0.182397	19.7684	0.224702	19.0243	0.0131882	19.5204	0.227562
18.0445	-0.102213	19.8092	0.137356	19.0635	-0.0863433	19.5606	0.0955448
18.0816	0.289068	19.85	0.337668	19.1028	0.135246	19.6009	0.114716
18.1188	0.0358338	19.8907	0.127015	19.142	0.241476	19.6412	0.181245
18.1559	0.196719	19.9315	0.143077	19.1812	0.148446	19.6814	0.29747
18.193	0.264671	19.9723	0.122784	19.2205	0.372905	19.7217	0.353561
18.2302	0.336054	20.013	0.061496	19.2597	0.222105	19.7619	0.122642
18.2673	0.366771	20.0538	0.13348	19.2989	0.28091	19.8022	0.0461782
18.3044	0.0956368	20.0946	0.194194	19.3382	0.0966597	19.8424	0.204549
18.3416	0.10516	20.1353	0.293141	19.3774	0.17289	19.8827	-0.0257803
18.3787	0.176869	20.1761	0.275318	19.4166	0.116976	19.9229	0.244487
18.4159	0.312452	20.2169	0.223323	19.4559	0.224204	19.9632	-0.0913238
18.453	-0.0934016	20.2576	0.147554	19.4951	0.178495	20.0034	0.184235
18.4901	0.0882911	20.2984	0.241412	19.5343	0.180042	20.0437	0.0781834
18.5273	0.225028	20.3392	0.114506	19.5736	0.0117364	20.084	0.224907
18.5644	-0.111953	20.3799	0.209314	19.6128	-0.0385461	20.1242	0.125772
18.6015	0.0148621	20.4207	0.173485	19.652	0.228775	20.1645	0.211861
18.6387	0.109428	20.4615	0.269799	19.6913	0.130475	20.2047	0.265578
18.6758	0.21758	20.5022	0.34883	19.7305	0.0769453	20.245	0.241474
18.7129	0.173187	20.543	0.401566	19.7697	0.177895	20.2852	0.318449
18.7501	-0.0918616	20.5838	0.70562	19.809	0.34599	20.3255	0.122891
18.7872	0.00586685	20.6245	0.194836	19.8482	0.169604	20.3657	0.454699
18.8243	0.168006	20.6653	0.512923	19.8874	0.0583669	20.406	-0.00712662
18.8615	0.157544	20.7061	0.272184	19.9267	0.235036	20.4463	0.490221
18.8986	0.127433	20.7468	0.248402	19.9659	-0.071294	20.4865	0.00911128
18.9357	-0.0256511	20.7876	0.197509	20.0051	0.208527	20.5268	0.00162131
18.9729	0.183306	20.8284	0.163058	20.0444	0.254822	20.567	0.19582
19.01	-0.101443	20.8691	0.160023	20.0836	0.202998	20.6073	0.240316
19.0472	0.135136	20.9099	0.222921	20.1228	0.104376	20.6475	0.285622
19.0843	0.232787	20.9507	0.265372	20.1621	0.211591	20.6878	0.172502
19.1214	0.224472	20.9914	0.263398	20.2013	0.24258	20.728	0.0525837
19.1586	0.193499	21.0322	0.361857	20.2405	-0.0935632	20.7683	0.429601
19.1957	0.00636234	21.073	0.150622	20.2797	0.232355	20.8086	0.213439
19.2328	-0.0915909	21.1137	0.253189	20.319	0.314128	20.8488	0.448965
19.27	0.324721	21.1545	0.585147	20.3582	0.195344	20.8891	0.314334
19.3071	-0.300148	21.1953	0.368565	20.3975	0.235472	20.9293	0.26976
19.3442	0.0365553	21.236	0.337233	20.4367	-0.04134	20.9696	0.255596
19.3814	0.21494	21.2768	0.587771	20.4759	0.14204	21.0098	0.104066
19.4185	0.0960426	21.3176	0.112414	20.5151	0.0867826	21.0501	0.349418
19.4556	0.0991493	21.3583	0.409592	20.5544	0.213555	21.0903	0.0645541
19.4928	0.17936	21.3991	0.430091	20.5936	0.278738	21.1306	-0.102112
19.5299	0.229056	21.4399	0.503888	20.6328	0.173885	21.1709	0.383608
19.5671	0.207077	21.4806	0.175978	20.6721	0.307471	21.2111	0.00406967
19.6042	0.218892	21.5214	0.0478052	20.7113	0.397231	21.2514	0.0494495
19.6413	0.248453	21.5622	0.31666	20.7505	0.102342	21.2916	-0.00696454
19.6785	0.125016	21.6029	0.32205	20.7898	-0.0964047	21.3319	0.336922
19.7156	-0.249236	21.6437	0.105569	20.829	0.118639	21.3721	0.272731
19.7527	0.11109	21.6845	0.327582	20.8682	0.324464	21.4124	0.13553
19.7899	0.256561	21.7252	0.243877	20.9075	-0.0747416	21.4526	0.180206
19.827	0.147682	21.766	0.176239	20.9467	0.0762443	21.4929	-0.21524
19.8641	-0.393396	21.8068	0.566656	20.9859	-0.0394863	21.5332	-0.136131
19.9013	0.0301497	21.8475	0.222281	21.0252	-0.0621585	21.5734	0.348765
19.9384	0.34949	21.8883	0.501291	21.0644	0.192984	21.6137	-0.166449
19.9755	0.292288	21.9291	0.301185	21.1036	0.13088	21.6539	0.100608
20.0127	0.22765	21.9698	0.462545	21.1429	0.286145	21.6942	0.440297
20.0498	-0.132155	22.0106	0.332999	21.1821	0.11809	21.7344	-0.368695
20.0869	-0.0918701	22.0514	0.458081	21.2213	0.0770981	21.7747	0.10383
20.1241	0.150414	22.0921	0.280552	21.2606	0.221995	21.8149	0.189296
20.1612	0.378983	22.1329	0.262529	21.2998	0.0104501	21.8552	0.349322
20.1984	0.00150533	22.1737	0.45339	21.339	0.335777	21.8955	0.172373
20.2355	-0.0178664	22.2144	0.221531	21.3783	0.261175	21.9357	-0.0574802
20.2726	-0.124155	22.2552	0.153069	21.4175	0.269009	21.976	0.0851502
20.3098	0.121049	22.296	0.173148	21.4567	0.244418	22.0162	0.343938
20.3469	-0.104986	22.3367	0.252586	21.496	0.0222358	22.0565	-0.0177138
20.384	-0.153804	22.3775	0.438734	21.5352	0.369057	22.0967	0.108045
20.4212	0.00570672	22.4183	0.462281	21.5744	0.0352398	22.137	0.16788
20.4583	-0.0380533	22.459	0.420137	21.6137	0.184801	22.1772	0.192854
20.4954	-0.168943	22.4998	0.291001	21.6529	0.184023	22.2175	0.303153
20.5326	0.224921	22.5406	0.197602	21.6921	0.0224657	22.2578	0.406737
20.5697	0.00709356	22.5813	0.170842	21.7313	0.215953	22.298	0.0776984
20.6068	0.348917	22.6221	0.121865	21.7706	0.214552	22.3383	0.0384881
20.644	0.0534645	22.6629	0.128535	21.8098	0.196242	22.3785	0.284007
20.6811	-0.44015	22.7036	0.175971	21.8491	0.0174404	22.4188	0.136345
20.7182	0.354191	22.7444	0.407519	21.8883	0.190997	22.459	0.467415
20.7554	0.241234	22.7852	0.434408	21.9275	0.241509	22.4993	-0.0595269
20.7925	-0.511097	22.8259	0.0494926	21.9667	0.073556	22.5395	0.420339
20.8297	0.0672999	22.8667	0.33329	22.006	-0.0870421	22.5798	0.103012
20.8668	0.00155982	22.9075	0.507258	22.0452	0.163683	22.6201	-0.0534382
20.9039	-0.0828239	22.9482	0.382526	22.0844	0.156773	22.6603	-0.0622693
20.9411	0.199949	22.989	0.247567	22.1237	0.00313044	22.7006	0.383231
20.9782	0.3139	23.0298	0.140874	22.1629	0.317331	22.7408	0.10811
21.0153	-0.0563229	23.0705	0.256503	22.2021	0.139835	22.7811	0.11356
21.0525	0.0221643	23.1113	0.105121	22.2414	0.184845	22.8213	0.436524
21.0896	0.169018	23.1521	0.427428	22.2806	-0.0363427	22.8616	-0.0039322
21.1267	0.0816569	23.1928	0.218699	22.3198	0.0346954	22.9018	0.0797043
21.1639	0.11633	23.2336	0.293217	22.3591	0.104193	22.9421	0.078957
21.201	-0.0387732	23.2744	0.215606	22.3983	0.130228	22.9824	0.0419226
21.2381	-0.00046859	23.3151	0.344288	22.4375	0.0192005	23.0226	0.284655
21.2753	0.18806	23.3559	-0.0177723	22.4768	-0.0242158	23.0629	-0.164942
21.3124	0.151927	23.3967	0.178097	22.516	0.205375	23.1031	0.16584
21.3495	0.357376	23.4375	0.434255	22.5552	0.2299	23.1434	0.320425
21.3867	-0.0999655	23.4782	0.269867	22.5945	-0.144857	23.1836	0.404808
21.4238	-0.258222	23.519	0.531229	22.6337	0.107457	23.2239	0.0428084
21.461	-0.0242867	23.5598	0.368239	22.6729	0.0235242	23.2641	-0.0198
21.4981	-0.0862746	23.6005	0.0117721	22.7122	0.0989514	23.3044	0.169164
21.5352	-0.0135234	23.6413	0.522585	22.7514	0.284211	23.3447	-0.0680121
21.5724	0.12143	23.6821	0.142416	22.7906	0.328586	23.3849	0.228767
21.6095	-0.0982452	23.7228	0.175176	22.8299	-0.10597	23.4252	0.257682
21.6466	-0.0815456	23.7636	0.517368	22.8691	0.385532	23.4654	0.316708
21.6838	-0.0426477	23.8043	0.137594	22.9083	-0.0864744	23.5057	0.212572
21.7209	0.0707654	23.8451	0.179331	22.9476	-0.0272666	23.5459	-0.158471
21.758	0.15002	23.8859	0.561992	22.9868	0.0668035	23.5862	0.0943954
21.7952	0.191509	23.9266	0.392128	23.026	0.330479	23.6264	0.248761
21.8323	0.0297276	23.9674	0.18138	23.0653	0.109937	23.6667	0.112943
21.8694	-0.128893	24.0082	0.469265	23.1045	0.457081	23.707	0.518106
21.9066	0.329817	24.0489	0.491018	23.1437	0.246705	23.7472	0.0112222
21.9437	0.0293245	24.0897	0.538651	23.183	0.472076	23.7875	-0.210274
21.9808	-0.142464	24.1305	0.180462	23.2222	0.077215	23.8277	-0.0521067
22.018	0.695693	24.1713	-0.033958	23.2614	0.159243	23.868	0.339282
22.0551	-0.0535306	24.212	0.581486	23.3007	0.104556	23.9082	0.081463
22.0923	0.0414023	24.2528	0.322503	23.3399	0.0943144	23.9485	0.423148
22.1294	0.360963	24.2936	-0.0786735	23.3791	-0.089962	23.9887	0.0967693
22.1665	0.146412	24.3343	0.291674	23.4184	0.295371	24.029	0.083714
22.2037	-0.0325489	24.3751	0.213168	23.4576	0.323594	24.0693	-0.0604216
22.2408	0.022717	24.4159	0.545044	23.4968	0.0718465	24.1095	-0.178183
22.2779	-0.234419	24.4566	-0.076346	23.536	0.22698	24.1498	-0.0287218
22.3151	0.120945	24.4974	0.478076	23.5753	0.354264	24.19	0.521741
22.3522	0.442759	24.5382	0.508658	23.6145	0.183894	24.2303	0.618903
22.3893	-0.0769836	24.5789	0.215331	23.6537	0.0835182	24.2705	0.0404952
22.4265	0.13911	24.6197	0.502063	23.693	0.147984	24.3108	0.310052
22.4636	0.116975	24.6605	0.228707	23.7322	-0.0873564	24.351	-0.0695752
22.5007	0.213921	24.7012	0.154142	23.7714	0.0330604	24.3913	0.443143
22.5379	-0.555612	24.742	-0.0835629	23.8107	-0.13589	24.4315	0.201281
22.575	-0.169238	24.7828	0.454614	23.8499	0.413699	24.4718	0.00080826
22.6121	-0.00595291	24.8235	0.0891664	23.8891	0.0888523	24.5121	0.740147
22.6493	0.0765212	24.8643	0.277915	23.9284	0.23734	24.5523	-0.102166
22.6864	0.248662	24.9051	0.45851	23.9676	-0.149699	24.5926	0.242776
22.7236	0.0496845	24.9458	0.352639	24.0068	0.171612	24.6328	0.166557
22.7607	-0.173908	24.9866	-0.0996614	24.0461	0.0704549	24.6731	-0.0996247
22.7978	-0.0376098	25.0274	-0.0617701	24.0853	-0.172366	24.7133	0.267106
22.835	-0.059139	25.0681	0.189324	24.1245	0.131996	24.7536	0.362693
22.8721	0.075523	25.1089	0.452332	24.1638	0.233062	24.7939	0.123692
22.9092	0.0810891	25.1497	0.0727612	24.203	-0.151797	24.8341	0.105357
22.9464	0.187829	25.1904	0.492051	24.2422	0.00467408	24.8744	0.19944
22.9835	0.187529	25.2312	-0.269238	24.2815	0.0360388	24.9146	0.250923
23.0206	0.365108	25.272	0.297499	24.3207	0.0910306	24.9549	0.680614
23.0578	0.268982	25.3127	0.410486	24.3599	0.275864	24.9951	-0.197847
23.0949	0.423184	25.3535	0.248764	24.3992	-0.0147523	25.0354	0.473515
23.132	0.000996767	25.3943	0.345109	24.4384	0.190692	25.0756	-0.346606
23.1692	0.108997	25.435	-0.0415873	24.4776	0.146932	25.1159	0.0147993
23.2063	0.278401	25.4758	0.297243	24.5169	0.250037	25.1561	0.183958
23.2434	0.393537	25.5166	0.267741	24.5561	0.0259434	25.1964	0.161194
23.2806	0.129968	25.5573	0.339233	24.5953	0.275382	25.2367	-0.190002
23.3177	0.313413	25.5981	-0.0103559	24.6346	-0.17413	25.2769	-0.107735
23.3549	0.459025	25.6389	-0.0826752	24.6738	0.0237501	25.3172	0.317296
23.392	-0.177338	25.6796	0.235299	24.713	0.162931	25.3574	-0.12347
23.4291	0.754375	25.7204	0.394268	24.7523	-0.138377	25.3977	0.07637
23.4663	0.499731	25.7612	0.161617	24.7915	0.109936	25.4379	0.612434
23.5034	-0.42299	25.8019	0.662033	24.8307	0.214616	25.4782	-0.0935942
23.5405	0.170148	25.8427	0.775751	24.87	0.232622	25.5185	-0.184901
23.5777	0.00818476	25.8835	0.339168	24.9092	0.0354808	25.5587	0.361233
23.6148	-0.162373	25.9242	0.158637	24.9484	-0.0551591	25.599	0.0722975
23.6519	0.265489	25.965	0.137811	24.9876	0.22055	25.6392	0.182936
23.6891	0.315233	26.0058	0.176046	25.0269	0.111885	25.6795	0.200004
23.7262	0.413019	26.0465	0.334372	25.0661	0.0232361	25.7197	0.19064
23.7633	0.432094	26.0873	0.74113	25.1053	0.0620282	25.76	0.282759
23.8005	0.317921	26.1281	-0.140793	25.1446	0.0770094	25.8002	0.474161
23.8376	-0.157533	26.1688	0.570349	25.1838	0.0401442	25.8405	-0.361803
23.8747	0.290321	26.2096	0.334178	25.223	0.00219214	25.8807	0.528634
23.9119	0.164641	26.2504	0.279819	25.2623	-0.00209354	25.921	0.14924
23.949	-0.102506	26.2911	0.802563	25.3015	0.296741	25.9613	0.264184
23.9862	0.463504	26.3319	0.271916	25.3407	0.0160948	26.0015	0.57101
24.0233	-0.334135	26.3727	0.561816	25.38	0.247809	26.0418	-0.117002
24.0604	0.17111	26.4134	0.292779	25.4192	0.0477908	26.082	0.279735
24.0976	0.385672	26.4542	0.32698	25.4584	0.289206	26.1223	0.334662
24.1347	-0.130498	26.495	0.269007	25.4977	0.165479	26.1625	-0.294948
24.1718	0.247672	26.5357	0.359814	25.5369	-0.288821	26.2028	-0.261867
24.209	0.0770934	26.5765	0.653158	25.5761	0.203349	26.2431	0.0932463
24.2461	0.463454	26.6173	0.374921	25.6154	0.113276	26.2833	-0.0692518
24.2832	0.0220957	26.658	0.404258	25.6546	0.0023144	26.3236	0.392827
24.3204	0.109884	26.6988	0.176315	25.6938	0.402052	26.3638	0.0561645
24.3575	0.453079	26.7396	0.238454	25.7331	0.135417	26.4041	0.0718516
24.3946	0.144303	26.7803	0.19923	25.7723	-0.0642391	26.4443	-0.271014
24.4318	0.739495	26.8211	0.295699	25.8115	0.160993	26.4846	0.181119
24.4689	0.162385	26.8619	0.432946	25.8508	-0.0351858	26.5248	0.169164
24.506	0.366674	26.9026	0.344641	25.89	0.260811	26.5651	0.279513
24.5432	0.342302	26.9434	0.057537	25.9292	0.297462	26.6053	0.420694
24.5803	0.466839	26.9842	0.250307	25.9685	0.32031	26.6456	0.49565
24.6175	0.114322	27.0249	-0.0671268	26.0077	0.177194	26.6859	0.153413
24.6546	-0.0349271	27.0657	0.413159	26.0469	0.247891	26.7261	-0.142636
24.6917	-0.507074	27.1065	0.403837	26.0862	0.249972	26.7664	0.405805
24.7289	-0.0426298	27.1472	-0.0474272	26.1254	0.0809275	26.8066	-0.0762053
24.766	0.556359	27.188	0.0954198	26.1646	0.328221	26.8469	0.0751718
24.8031	0.466283	27.2288	0.428201	26.2039	0.0772659	26.8871	0.333663
24.8403	-0.0563878	27.2695	0.478784	26.2431	0.545716	26.9274	0.290313
24.8774	0.183881	27.3103	0.334312	26.2823	0.202197	26.9676	0.0638415
24.9145	0.137511	27.3511	0.232947	26.3216	0.142581	27.0079	0.393431
24.9517	-0.179873	27.3918	0.274336	26.3608	0.278288	27.0482	0.136115
24.9888	0.41645	27.4326	0.478982	26.4	0.232156	27.0884	0.153314
25.0259	0.350964	27.4734	0.556307	26.4392	0.0710219	27.1287	0.0883183
25.0631	0.255043	27.5141	-0.0710678	26.4785	0.295025	27.1689	0.209422
25.1002	0.0417982	27.5549	0.526925	26.5177	-0.0496043	27.2092	0.134424
25.1373	0.0335919	27.5957	0.229319	26.5569	0.4302	27.2494	0.387812
25.1745	0.674029	27.6364	0.076551	26.5962	-0.19744	27.2897	0.193474
25.2116	-0.460888	27.6772	0.71831	26.6354	0.169375	27.3299	0.264011
25.2487	-0.0639897	27.718	0.25382	26.6746	0.349454	27.3702	-0.017274
25.2859	-0.120477	27.7588	0.562465	26.7139	0.319056	27.4105	-0.187682
25.323	0.495041	27.7995	0.477304	26.7531	0.291903	27.4507	0.351259
25.3602	0.434657	27.8403	0.368863	26.7923	-0.079996	27.491	0.342437
25.3973	0.307665	27.8811	0.245267	26.8316	0.200984	27.5312	0.0466221
25.4344	-0.303027	27.9218	0.480608	26.8708	0.021863	27.5715	0.313928
25.4716	0.401529	27.9626	0.27416	26.91	0.423549	27.6117	-0.0423195
25.5087	0.372328	28.0034	0.365802	26.9493	0.246527	27.652	-0.370745
25.5458	0.770039	28.0441	0.744954	26.9885	-0.143503	27.6922	-0.200568
25.583	0.279169	28.0849	0.0736543	27.0277	-0.132783	27.7325	-0.174229
25.6201	0.155591	28.1257	0.445159	27.067	0.000587867	27.7728	-0.576856
25.6572	0.101309	28.1664	0.303304	27.1062	0.301722	27.813	0.639905
25.6944	-0.0965409	28.2072	0.57281	27.1454	0.071371	27.8533	-0.0162183
25.7315	-0.00460145	28.248	0.321663	27.1847	-0.0114761	27.8935	0.0251798
25.7686	0.501199	28.2887	0.0785007	27.2239	0.186894	27.9338	0.0902772
25.8058	-0.259386	28.3295	0.24858	27.2631	0.389865	27.974	0.187839
25.8429	0.318198	28.3703	0.688138	27.3024	-0.162552	28.0143	0.173641
25.88	0.405753	28.411	0.460378	27.3416	-0.102311	28.0545	0.0864488
25.9172	0.462911	28.4518	0.155479	27.3808	0.237819	28.0948	0.228155
25.9543	0.716991	28.4926	0.43419	27.4201	-0.366455	28.1351	0.17796
25.9915	-0.121511	28.5333	0.374107	27.4593	-0.236443	28.1753	0.15866
26.0286	0.436126	28.5741	0.18576	27.4985	-0.0280182	28.2156	0.197818
26.0657	0.724279	28.6149	-0.154977	27.5378	-0.61041	28.2558	-0.10576
26.1029	0.305788	28.6556	0.472814	27.577	-0.0325217	28.2961	0.10482
26.14	-0.468971	28.6964	0.300621	27.6162	0.0538532	28.3363	-0.0548995
26.1771	0.894092	28.7372	0.31619	27.6555	-0.333767	28.3766	-0.119383
26.2143	0.327236	28.7779	0.658764	27.6947	-0.22158	28.4168	0.211595
26.2514	0.391436	28.8187	0.234215	27.7339	-0.330145	28.4571	0.189057
26.2885	-0.0321839	28.8595	0.959839	27.7732	0.342075	28.4974	0.212819
26.3257	-0.156806	28.9002	0.760456	27.8124	-0.147743	28.5376	0.0189661
26.3628	0.80183	28.941	0.442566	27.8516	0.0638189	28.5779	-0.0530955
26.3999	-0.145958	28.9818	0.257909	27.8909	0.00974853	28.6181	-0.0985647
26.4371	0.445516	29.0225	0.656159	27.9301	-0.196035	28.6584	0.48164
26.4742	0.00361552	29.0633	0.341681	27.9693	0.0519897	28.6986	-0.0813584
26.5113	-0.0126395	29.1041	0.392956	28.0085	-0.283377	28.7389	-0.213264
26.5485	-0.39623	29.1448	0.343319	28.0478	0.345996	28.7791	0.299625
26.5856	0.0735026	29.1856	0.220861	28.087	-0.183052	28.8194	0.350311
26.6228	0.520959	29.2264	-0.211602	28.1263	-0.147829	28.8597	0.307714
26.6599	0.254052	29.2671	0.151123	28.1655	-0.128864	28.8999	-0.237845
26.697	0.00653624	29.3079	0.272966	28.2047	0.338952	28.9402	0.740177
26.7342	-0.23747	29.3487	0.695867	28.2439	0.422356	28.9804	-0.336004
26.7713	0.0159695	29.3894	0.536368	28.2832	0.0955463	29.0207	0.0854195
26.8084	0.41031	29.4302	0.501614	28.3224	-0.354016	29.0609	0.52221
26.8456	-0.248154	29.471	0.199909	28.3616	0.165938	29.1012	0.15389
26.8827	-0.0319206	29.5117	0.607662	28.4009	-0.331614	29.1414	0.176141
26.9198	0.598382	29.5525	0.109903	28.4401	0.377676	29.1817	-0.0545559
26.957	0.24837	29.5933	0.490048	28.4793	0.201447	29.222	-0.00622836
26.9941	0.232296	29.634	0.815794	28.5186	0.134457	29.2622	0.350291
27.0312	0.297013	29.6748	0.380518	28.5578	-0.161216	29.3025	0.00362449
27.0684	-0.118087	29.7156	0.462472	28.597	-0.0728199	29.3427	-0.00321414
27.1055	0.0573502	29.7563	0.595664	28.6363	0.113526	29.383	0.274895
27.1426	-0.53876	29.7971	0.354945	28.6755	0.109762	29.4232	-0.257998
27.1798	0.0930472	29.8379	0.237151	28.7147	0.030707	29.4635	0.23941
27.2169	-0.314137	29.8786	0.254405	28.754	0.194151	29.5037	0.493552
27.2541	0.376008	29.9194	0.905669	28.7932	0.22088	29.544	0.693411
27.2912	0.0706522	29.9602	0.486281	28.8324	0.549321	29.5843	-0.378979
27.3283	-0.267941	30.0009	0.342586	28.8717	-0.0990326	29.6245	0.31852
27.3655	0.353979	30.0417	0.654446	28.9109	-0.338325	29.6648	0.12827
27.4026	-0.0546062	30.0825	0.583684	28.9501	-0.00888113	29.705	-0.138171
27.4397	0.323266	30.1232	0.461552	28.9894	-0.203313	29.7453	0.428264
27.4769	0.211091	30.164	0.263168	29.0286	-0.161901	29.7855	0.18251
27.514	0.283147	30.2048	0.355147	29.0678	-0.0106684	29.8258	0.457383
27.5511	0.364373	30.2455	0.378693	29.1071	0.0871175	29.866	0.437307
27.5883	0.45026	30.2863	0.546305	29.1463	0.043165	29.9063	0.243193
27.6254	0.613101	30.3271	0.425738	29.1855	-0.192705	29.9466	-0.245084
27.6625	0.410747	30.3678	0.201642	29.2248	0.303099	29.9868	0.224363
27.6997	0.41339	30.4086	0.627651	29.264	0.020979	30.0271	0.110036
27.7368	-0.410944	30.4494	0.333703	29.3032	0.045232	30.0673	0.0087746
27.774	-0.249504	30.4901	0.209195	29.3425	0.0931651	30.1076	0.284273
27.8111	-0.297468	30.5309	0.175366	29.3817	0.0459024	30.1478	0.355868
27.8482	0.662897	30.5717	-0.111923	29.4209	0.0136053	30.1881	0.0708927
27.8854	0.182678	30.6124	0.479041	29.4601	0.150058	30.2283	0.194668
27.9225	0.00212268	30.6532	0.535398	29.4994	0.262161	30.2686	0.743863
27.9596	0.145034	30.694	0.56562	29.5386	0.131543	30.3089	0.459683
27.9968	-0.272083	30.7347	0.0342898	29.5779	0.421155	30.3491	0.0637691
28.0339	0.0308842	30.7755	0.493808	29.6171	0.388964	30.3894	-0.106131
28.071	-0.44874	30.8163	0.302912	29.6563	0.00338332	30.4296	-0.000744513
28.1082	0.026746	30.857	0.475695	29.6955	-0.186471	30.4699	0.773118
28.1453	-0.053293	30.8978	0.0108352	29.7348	-0.0882237	30.5101	-0.135925
28.1824	-0.0822845	30.9386	0.329838	29.774	0.06674	30.5504	0.436592
28.2196	0.547128	30.9793	0.15611	29.8132	0.198986	30.5906	-0.504816
28.2567	1.10403	31.0201	-0.195464	29.8525	-0.0778607	30.6309	0.152496
28.2938	0.503669	31.0609	0.445242	29.8917	0.094366	30.6712	-0.242393
28.331	-0.173784	31.1016	0.830778	29.9309	-0.22424	30.7114	0.312284
28.3681	-0.0497293	31.1424	0.928233	29.9702	0.0851321	30.7517	-0.142974
28.4053	0.208225	31.1832	0.295169	30.0094	0.227947	30.7919	-0.0988873
28.4424	0.911065	31.2239	-0.0271893	30.0486	0.21776	30.8322	0.2851
28.4795	0.965193	31.2647	0.115434	30.0879	0.0322399	30.8724	0.436895
28.5167	0.136713	31.3055	0.824914	30.1271	-0.323518	30.9127	0.053674
28.5538	0.622522	31.3462	0.755612	30.1663	0.243631	30.9529	0.622766
28.5909	0.233563	31.387	0.525952	30.2056	-0.149953	30.9932	0.134223
28.6281	-0.0362588	31.4278	0.220106	30.2448	0.104057	31.0335	0.324427
28.6652	0.211789	31.4685	0.171803	30.284	0.0621415	31.0737	0.394504
28.7023	-0.39965	31.5093	0.32817	30.3233	0.0422946	31.114	-0.20324
28.7395	-0.254193	31.5501	0.100404	30.3625	0.376132	31.1542	0.164523
28.7766	0.493237	31.5908	0.352784	30.4017	0.574405	31.1945	-0.0972984
28.8137	-0.219046	31.6316	0.599069	30.441	0.170538	31.2347	0.221826
28.8509	-0.0874268	31.6724	0.839491	30.4802	0.53236	31.275	-0.0719325
28.888	0.425405	31.7131	0.47479	30.5194	0.378778	31.3152	-0.00853248
28.9251	0.744321	31.7539	0.0660357	30.5587	0.833356	31.3555	-0.33879
28.9623	0.170347	31.7947	1.05232	30.5979	-0.310111	31.3958	0.157631
28.9994	0.543412	31.8354	0.599827	30.6371	0.654354	31.436	0.616192
29.0366	0.117702	31.8762	0.333786	30.6764	1.00449	31.4763	-0.291445
29.0737	0.128995	31.917	-0.177506	30.7156	0.0296581	31.5165	0.346585
29.1108	0.695711	31.9577	0.279886	30.7548	-0.3283	31.5568	-0.0602519
29.148	0.427221	31.9985	0.166381	30.7941	-0.0666468	31.597	0.54262
29.1851	0.0739329	32.0393	0.707085	30.8333	0.135473	31.6373	0.0909403
29.2222	0.248121	32.08	0.135627	30.8725	0.546872	31.6775	0.45462
29.2594	-0.143191	32.1208	0.530615	30.9118	0.135126	31.7178	0.62466
29.2965	0.216116	32.1616	0.951357	30.951	-0.33413	31.7581	0.396403
29.3336	-0.415574	32.2024	0.256496	30.9902	-0.68981	31.7983	0.206413
29.3708	0.572561	32.2431	0.431918	31.0295	0.741798	31.8386	-0.0705895
29.4079	0.342398	32.2839	0.611387	31.0687	0.0357657	31.8788	0.546388
29.445	-0.170234	32.3247	0.629866	31.1079	-0.414948	31.9191	0.0771493
29.4822	0.191837	32.3654	0.967078	31.1471	0.747711	31.9593	-0.186834
29.5193	0.238645	32.4062	0.0992333	31.1864	0.148808	31.9996	0.755807
29.5564	-0.46829	32.447	0.707308	31.2256	-0.0598757	32.0398	0.192051
29.5936	0.387677	32.4877	0.522574	31.2648	0.0902931	32.0801	-0.138483
29.6307	0.378775	32.5285	0.194	31.3041	-0.484491	32.1204	-0.293244
29.6679	-0.304934	32.5693	0.164452	31.3433	0.312861	32.1606	0.235974
29.705	0.0299028	32.61	0.966229	31.3825	0.492037	32.2009	-0.273218
29.7421	0.658938	32.6508	0.834288	31.4218	0.596982	32.2411	-0.476045
29.7793	1.08234	32.6916	0.781117	31.461	-0.0677897	32.2814	-0.839409
29.8164	0.654749	32.7323	0.556265	31.5002	-0.000632284	32.3216	0.102387
29.8535	-0.282647	32.7731	0.540142	31.5395	0.128815	32.3619	0.222005
29.8907	-0.390027	32.8139	0.90844	31.5787	0.304234	32.4021	-0.154361
29.9278	0.0598078	32.8546	0.38073	31.6179	0.0353899	32.4424	-0.184606
29.9649	-0.407568	32.8954	0.222836	31.6572	0.031386	32.4827	0.302472
30.0021	1.00147	32.9362	0.21794	31.6964	0.220128	32.5229	0.0985025
30.0392	-0.25637	32.9769	0.337086	31.7356	-0.0635827	32.5632	0.54446
30.0763	0.872992	33.0177	0.387903	31.7749	-0.00769646	32.6034	0.457653
30.1135	-0.300974	33.0585	0.377002	31.8141	0.121059	32.6437	0.150888
30.1506	-0.0285272	33.0992	0.592039	31.8533	0.319678	32.6839	-0.745626
30.1877	0.536334	33.14	0.730247	31.8926	0.681667	32.7242	0.193577
30.2249	0.769811	33.1808	0.411909	31.9318	-0.183777	32.7644	-0.0902297
30.262	0.074044	33.2215	0.569513	31.971	0.0926812	32.8047	0.245304
30.2992	-0.568155	33.2623	-0.0270802	32.0103	0.101929	32.8449	0.464583
30.3363	-0.190388	33.3031	0.123066	32.0495	0.421757	32.8852	0.262099
30.3734	-0.0422027	33.3438	0.801534	32.0887	0.144421	32.9255	-0.12309
30.4106	-0.190062	33.3846	1.22661	32.128	-0.000657735	32.9657	-0.0469035
30.4477	0.346116	33.4254	0.382848	32.1672	-0.617633	33.006	-0.14509
30.4848	0.172482	33.4661	0.489455	32.2064	-0.221174	33.0462	-0.443733
30.522	-0.615287	33.5069	0.479076	32.2457	-0.270915	33.0865	0.152211
30.5591	0.546465	33.5477	-0.118961	32.2849	0.159107	33.1267	0.0992319
30.5962	0.211237	33.5884	0.101393	32.3241	-0.535223	33.167	-0.229556
30.6334	0.0687457	33.6292	0.880804	32.3634	0.156594	33.2073	-0.184579
30.6705	0.504763	33.67	0.669176	32.4026	0.613375	33.2475	0.490864
30.7076	-0.0159102	33.7107	0.010636	32.4418	0.300178	33.2878	-0.0170233
30.7448	0.260631	33.7515	0.187728	32.4811	0.0829633	33.328	1.22826
30.7819	0.788197	33.7923	0.598449	32.5203	0.331532	33.3683	0.278744
30.819	0.809664	33.833	0.171766	32.5595	-0.135005	33.4085	-0.220059
30.8562	-0.140727	33.8738	0.444657	32.5988	-0.0552005	33.4488	-0.202116
30.8933	0.0325825	33.9146	0.614589	32.638	-0.345451	33.489	0.623751
30.9305	0.892228	33.9553	0.860981	32.6772	-0.408275	33.5293	-0.117154
30.9676	-0.0330829	33.9961	0.790316	32.7164	-0.110922	33.5695	0.179567
31.0047	0.914769	34.0369	-0.490645	32.7557	-0.248786	33.6098	0.174127
31.0419	0.187818	34.0776	0.239884	32.7949	0.34477	33.6501	-0.31576
31.079	0.413247	34.1184	0.431656	32.8341	0.0796628	33.6903	0.30312
31.1161	0.825661	34.1592	-0.130968	32.8734	-0.188501	33.7306	0.322892
31.1533	0.749163	34.1999	0.572319	32.9126	-0.711474	33.7708	0.343935
31.1904	-0.09765	34.2407	0.446146	32.9518	0.023704	33.8111	0.327554
31.2275	0.178229	34.2815	0.464	32.9911	-0.0653992	33.8513	-0.147484
31.2647	-0.812938	34.3222	-0.192317	33.0303	0.0631603	33.8916	0.353062
31.3018	0.364368	34.363	0.226964	33.0695	-0.423971	33.9319	-0.568246
31.3389	0.650672	34.4038	1.33318	33.1088	-0.135045	33.9721	0.186087
31.3761	0.921261	34.4445	1.06979	33.148	0.28131	34.0124	0.128028
31.4132	0.767303	34.4853	-0.448852	33.1872	0.226221	34.0526	0.386127
31.4503	0.157856	34.5261	0.806139	33.2265	0.000312659	34.0929	-0.414343
31.4875	0.765999	34.5668	0.189802	33.2657	0.409689	34.1331	-0.260555
31.5246	0.402505	34.6076	0.516404	33.3049	-0.595735	34.1734	0.443868
31.5618	0.154694	34.6484	0.234333	33.3442	0.230359	34.2136	0.109481
31.5989	1.22426	34.6891	0.136717	33.3834	0.187083	34.2539	-0.232853
31.636	-0.0477563	34.7299	0.647924	33.4226	0.249978	34.2941	0.232286
31.6732	-0.0583262	34.7707	0.893916	33.4619	-0.589788	34.3344	-0.550632
31.7103	0.854	34.8114	0.309046	33.5011	0.504108	34.3747	0.050218
31.7474	-0.13417	34.8522	-0.000834651	33.5403	-0.242158	34.4149	1.73621
31.7846	0.634456	34.893	0.27331	33.5796	-0.154081	34.4552	-1.0901
31.8217	0.571914	34.9337	-0.500158	33.6188	0.304108	34.4954	0.197571
31.8588	0.449408	34.9745	0.770466	33.658	0.469058	34.5357	0.196868
31.896	-0.319802	35.0153	0.217621	33.6973	-0.249226	34.5759	0.291836
31.9331	0.0485478	35.056	0.447875	33.7365	0.319457	34.6162	0.355486
31.9702	0.282006	35.0968	0.297877	33.7757	0.628851	34.6565	-0.339413
32.0074	0.486381	35.1376	1.00787	33.815	0.299383	34.6967	-0.780138
32.0445	0.0270369	35.1783	1.21963	33.8542	0.472026	34.737	0.542864
32.0816	0.449927	35.2191	0.2974	33.8934	-0.500043	34.7772	0.541066
32.1188	-0.345461	35.2599	-0.259469	33.9327	0.319732	34.8175	0.386924
32.1559	0.192392	35.3006	-0.102811	33.9719	-0.000354082	34.8577	-0.60432
32.1931	-0.510827	35.3414	0.634451	34.0111	0.268168	34.898	-0.082779
32.2302	0.263687	35.3822	0.757683	34.0504	-0.209272	34.9382	0.411661
32.2673	0.319161	35.4229	0.334538	34.0896	0.338411	34.9785	0.205497
32.3045	-0.35242	35.4637	0.137795	34.1288	-0.704495	35.0187	-0.553714
32.3416	0.535636	35.5045	0.230435	34.168	-0.753038	35.059	0.144041
32.3787	0.447032	35.5452	-0.0701126	34.2073	0.371129	35.0993	0.46255
32.4159	0.142213	35.586	0.134966	34.2465	0.386734	35.1395	-1.16405
32.453	1.18329	35.6268	1.04229	34.2857	0.15325	35.1798	-0.780014
32.4901	0.562008	35.6675	0.652425	34.325	1.0882	35.22	-0.0338039
32.5273	-0.692121	35.7083	0.732137	34.3642	0.0482983	35.2603	0.27512
32.5644	-0.296992	35.7491	0.471421	34.4034	-0.151511	35.3005	-0.102162
32.6015	-0.0878769	35.7899	0.700338	34.4427	0.01985	35.3408	-0.185423
32.6387	0.647527	35.8306	0.48413	34.4819	-0.0553364	35.381	-0.0479533
32.6758	0.322282	35.8714	0.244247	34.5211	0.138684	35.4213	0.361514
32.713	1.24817	35.9122	-0.36453	34.5604	0.271262	35.4616	0.255953
32.7501	-0.0266653	35.9529	0.448543	34.5996	0.0211049	35.5018	-0.257657
32.7872	0.353443	35.9937	-0.351667	34.6388	0.202438	35.5421	0.0666733
32.8244	0.663754	36.0345	0.186201	34.6781	0.279924	35.5823	0.462499
32.8615	-0.30023	36.0752	-0.464027	34.7173	0.752212	35.6226	-0.779841
32.8986	0.46728	36.116	0.524632	34.7565	0.49359	35.6628	0.1951
32.9358	0.380318	36.1567	0.175076	34.7958	0.106353	35.7031	0.285148
32.9729	-1.32495	36.1975	0.497386	34.835	-0.650155	35.7433	-1.02078
33.01	-0.127449	36.2383	-0.28163	34.8742	0.44444	35.7836	-0.301033
33.0472	0.0521899	36.279	0.62088	34.9135	0.546042	35.8239	0.122166
33.0843	-0.0261144	36.3198	-0.44171	34.9527	0.24029	35.8641	0.0525589
33.1214	1.10913	36.3606	0.745314	34.9919	0.438661	35.9044	0.0598585
33.1586	-0.296112	36.4013	0.746295	35.0312	-0.792809	35.9446	0.390231
33.1957	-0.0560155	36.4421	0.381536	35.0704	0.713716	35.9849	-0.100993
33.2328	0.824152	36.4829	0.488608	35.1096	1.10244	36.0251	0.167071
33.27	-0.54161	36.5237	0.170113	35.1489	1.06114	36.0654	-0.024577
33.3071	-0.189881	36.5644	0.300914	35.1881	0.229569	36.1056	0.630696
33.3443	-0.269008	36.6052	0.118488	35.2273	0.315132	36.1459	0.550802
33.3814	-0.560931	36.646	1.15942	35.2666	-0.220292	36.1862	0.487241
33.4185	-0.287531	36.6867	0.343495	35.3058	1.21826	36.2264	0.329256
33.4557	-0.212509	36.7275	1.18926	35.345	0.943734	36.2667	-0.641961
33.4928	-0.0873624	36.7683	0.202062	35.3843	-0.244872	36.3069	-0.516391
33.5299	0.320019	36.809	1.59417	35.4235	-0.125595	36.3472	0.84057
33.5671	0.258892	36.8498	0.347907	35.4627	0.227587	36.3874	0.378119
33.6042	1.42791	36.8906	0.498008	35.502	-0.228269	36.4277	0.482793
33.6413	0.21832	36.9313	0.00523542	35.5412	-0.360929	36.4679	0.565739
33.6785	1.18848	36.9721	0.420179	35.5804	-0.128682	36.5082	0.00436322
33.7156	0.0476442	37.0129	-0.241472	35.6196	-0.437323	36.5485	-1.76667
33.7527	0.882911	37.0536	0.583295	35.6589	-0.495544	36.5887	-0.735412
33.7899	0.0557074	37.0944	0.559474	35.6981	-0.47847	36.629	0.000809077
33.827	0.654833	37.1352	-0.0142463	35.7373	-1.00667	36.6692	-0.196536
33.8641	-0.430695	37.1759	0.550213	35.7766	0.172154	36.7095	-0.943975
33.9013	0.775791	37.2167	1.19014	35.8158	0.236501	36.7497	0.297108
33.9384	0.496541	37.2575	0.793389	35.855	0.221091	36.79	-0.241131
33.9756	0.557548	37.2982	0.315519	35.8943	0.159575	36.8302	1.07356
34.0127	-0.0642771	37.339	0.389183	35.9335	-0.114793	36.8705	0.126325
34.0498	0.558534	37.3798	0.701173	35.9727	-0.462924	36.9108	0.194243
34.087	-0.845415	37.4205	0.663883	36.012	0.899895	36.951	1.80486
34.1241	0.348564	37.4613	1.50733	36.0512	-0.109964	36.9913	-0.836203
34.1612	-0.994711	37.5021	0.802141	36.0904	0.841449	37.0315	-0.32527
34.1984	1.22052	37.5428	1.86997	36.1297	0.562012	37.0718	-0.970672
34.2355	0.165135	37.5836	1.7028	36.1689	-0.182681	37.112	-0.389848
34.2726	1.68401	37.6244	0.762939	36.2081	-0.475129	37.1523	1.826
34.3098	0.932619	37.6651	1.00678	36.2474	0.168281	37.1925	0.0564849
34.3469	-1.4566	37.7059	0.219337	36.2866	-0.0311995	37.2328	-0.535062
34.384	0.263007	37.7467	0.381016	36.3258	0.574391	37.2731	-1.00219
34.4212	-0.829945	37.7874	0.724501	36.3651	-0.414871	37.3133	-0.0977525
34.4583	-0.313401	37.8282	0.799031	36.4043	-0.835912	37.3536	0.481323
34.4954	1.49804	37.869	0.0259601	36.4435	0.158791	37.3938	0.302956
34.5326	2.08028	37.9097	1.48438	36.4828	-0.520498	37.4341	0.783267
34.5697	-0.212427	37.9505	0.231986	36.522	0.263264	37.4743	1.0922
34.6069	1.65232	37.9913	0.611376	36.5612	-0.916955	37.5146	0.894422
34.644	0.484038	38.032	1.3162	36.6005	-0.148717	37.5548	0.15722
34.6811	-0.442851	38.0728	0.0750803	36.6397	0.317304	37.5951	0.0542644
34.7183	1.33015	38.1136	0.115099	36.6789	-1.00231	37.6354	0.398033
34.7554	-0.806763	38.1543	-0.227966	36.7182	0.700426	37.6756	0.648585
34.7925	1.36737	38.1951	1.41182	36.7574	0.89774	37.7159	-0.16862
34.8297	0.439264	38.2359	0.796219	36.7966	0.510767	37.7561	-0.849158
34.8668	-0.863071	38.2766	1.4676	36.8359	0.499784	37.7964	0.418347
34.9039	0.477756	38.3174	1.12994	36.8751	0.249221	37.8366	-0.23667
34.9411	0.373458	38.3582	0.0101451	36.9143	-0.842711	37.8769	-0.681611
34.9782	1.17513	38.3989	0.879991	36.9536	-0.550197	37.9171	-0.500003
35.0153	0.45213	38.4397	0.0380571	36.9928	0.162387	37.9574	0.128586
35.0525	0.221263	38.4805	-0.621048	37.032	0.267238	37.9977	0.374098
35.0896	0.351454	38.5212	0.0367069	37.0712	-0.346683	38.0379	0.881284
35.1267	0.690208	38.562	1.156	37.1105	1.08028	38.0782	0.541315
35.1639	1.30188	38.6028	0.439489	37.1497	-0.104944	38.1184	-0.647189
35.201	0.617625	38.6435	1.27377	37.1889	0.0275154	38.1587	-0.154331
35.2382	-0.000756202	38.6843	-0.480068	37.2282	1.31673	38.1989	0.810029
35.2753	-0.205764	38.7251	-0.408522	37.2674	-0.295262	38.2392	-0.199449
35.3124	-0.0605727	38.7658	0.632572	37.3066	-0.462615	38.2794	0.260798
35.3496	-0.309813	38.8066	0.596187	37.3459	1.16727	38.3197	0.377346
35.3867	0.491377	38.8474	1.11796	37.3851	0.941066	38.36	0.626134
35.4238	0.376162	38.8881	1.18628	37.4243	0.170032	38.4002	0.0336632
35.461	1.32469	38.9289	0.793925	37.4636	1.42144	38.4405	0.334241
35.4981	1.71297	38.9697	0.609951	37.5028	-1.49768	38.4807	-0.370702
35.5352	0.775022	39.0104	-0.201351	37.542	-0.929491	38.521	-0.135373
35.5724	2.05559	39.0512	-0.545839	37.5813	0.0223326	38.5612	1.01488
35.6095	1.76885	39.092	0.602561	37.6205	0.38509	38.6015	0.0415906
35.6466	0.446457	39.1327	0.856253	37.6597	-0.523562	38.6417	-1.61033
35.6838	0.546144	39.1735	0.82924	37.699	0.570236	38.682	-0.0846887
35.7209	0.0942075	39.2143	0.985676	37.7382	-0.711851	38.7222	0.359008
35.758	0.254353	39.255	0.618881	37.7774	-0.644083	38.7625	-0.916646
35.7952	-0.764921	39.2958	-0.192307	37.8167	-0.570528	38.8028	-0.713396
35.8323	0.494678	39.3366	0.536504	37.8559	-0.661372	38.843	-0.548549
35.8694	0.948405	39.3773	-0.210153	37.8951	-0.580151	38.8833	-1.68939
35.9066	-0.514974	39.4181	1.37147	37.9344	-0.18492	38.9235	0.719975
35.9437	1.02472	39.4589	1.07663	37.9736	0.959798	38.9638	1.24134
35.9809	0.0639543	39.4996	0.15708	38.0128	1.6263	39.004	0.119262
36.018	0.473049	39.5404	-0.47762	38.0521	0.685365	39.0443	-1.29157
36.0551	-0.705566	39.5812	1.74392	38.0913	0.0736568	39.0846	0.139451
36.0923	0.44817	39.6219	1.39998	38.1305	0.954571	39.1248	1.33892
36.1294	-1.26792	39.6627	0.13307	38.1698	-0.700477	39.1651	-0.322955
36.1665	-0.727645	39.7035	0.0550929	38.209	0.217756	39.2053	-0.0329268
36.2037	-0.874367	39.7442	1.28217	38.2482	-0.388519	39.2456	-1.19103
36.2408	1.75341	39.785	0.925465	38.2875	0.323825	39.2858	0.142088
36.2779	1.85125	39.8258	1.40183	38.3267	0.391536	39.3261	-0.458713
36.3151	-0.434445	39.8665	1.18986	38.3659	0.622238	39.3663	1.19058
36.3522	2.15016	39.9073	0.0678864	38.4052	-0.825964	39.4066	-0.721948
36.3893	-0.784976	39.9481	-0.027263	38.4444	0.600543	39.4468	0.476682
36.4265	1.40936	39.9888	-0.511098	38.4836	0.0404395	39.4871	-0.40333
36.4636	1.53702	40.0296	1.11833	38.5229	2.15583	39.5274	0.775912
36.5007	-0.0542658	40.0704	0.826101	38.5621	0.847713	39.5676	-0.97553
36.5379	1.94616	40.1111	0.700379	38.6013	0.631057	39.6079	-0.590636
36.575	-1.23705	40.1519	1.0265	38.6406	0.598372	39.6481	3.23102
36.6122	0.392171	40.1927	-1.63474	38.6798	0.77338	39.6884	-0.552693
36.6493	0.168263	40.2335	-0.315392	38.719	-0.621644	39.7286	-0.160357
36.6864	-1.52004	40.2742	-0.277753	38.7583	0.144009	39.7689	-1.74202
36.7236	0.123388	40.315	-0.984406	38.7975	1.17835	39.8092	0.19623
36.7607	-1.56062	40.3558	1.30263	38.8367	0.426124	39.8494	-0.902014
36.7978	1.10863	40.3965	0.156792	38.8759	-0.292017	39.8897	-0.151698
36.835	-0.471082	40.4373	1.17287	38.9152	-1.12185	39.9299	-1.89571
36.8721	2.27371	40.4781	-0.510868	38.9544	-0.482287	39.9702	0.941392
36.9092	1.43881	40.5188	0.715816	38.9936	0.785551	40.0104	0.504053
36.9464	2.17173	40.5596	1.26581	39.0329	0.199741	40.0507	0.502719
36.9835	-0.950905	40.6004	-0.803298	39.0721	-0.964358	40.0909	1.87318
37.0206	-1.03058	40.6411	0.367371	39.1113	-1.17659	40.1312	-2.89531
37.0578	3.20742	40.6819	1.80446	39.1506	0.0118289	40.1714	0.0991213
37.0949	1.12316	40.7227	0.913962	39.1898	0.458809	40.2117	2.15806
37.132	-1.05186	40.7634	-0.579162	39.229	-0.603625	40.252	2.77388
37.1692	-1.02373	40.8042	-0.704828	39.2683	3.33233	40.2922	1.04949
37.2063	-1.65056	40.845	0.977766	39.3075	0.0943705	40.3325	-1.39875
37.2435	-0.608445	40.8857	2.12473	39.3467	-0.363913	40.3727	0.864125
37.2806	1.54359	40.9265	-1.65577	39.386	0.384665	40.413	0.133287
37.3177	2.70785	40.9673	-2.57251	39.4252	0.977024	40.4532	-0.35578
37.3549	2.00188	41.008	1.60631	39.4644	-0.697452	40.4935	3.63184
37.392	0.0912574	41.0488	-2.44179	39.5037	-2.2413	40.5338	2.05118
37.4291	1.41881	41.0896	-6.80761	39.5429	3.67344	40.574	6.07326

## Sheet: Fig5A_SAXS_PairDist
T3_A0B0_Ca_2		T3_A0B1_Ca_2		T3_A1B0_Ca_2		T3_A1B1_Ca_2
r	P(r) norm.	r	P(r) norm.	r	P(r) norm.	r	P(r) norm.
0	0	0	0	0	0	0	0
0.1473	0.000332998	0.1683	0.000902814	0.1621	0.000578146	0.1704	0.000593342
0.2946	0.000993456	0.3366	0.00199036	0.3242	0.00146077	0.3408	0.00156217
0.4419	0.00196907	0.505	0.003275	0.4862	0.00264338	0.5112	0.00289154
0.5893	0.00323891	0.6733	0.00477516	0.6483	0.00411851	0.6816	0.00455771
0.7366	0.00477738	0.8416	0.00651077	0.8104	0.00587119	0.852	0.00652822
0.8839	0.00655745	1.01	0.00849388	0.9725	0.00789007	1.022	0.00876876
1.031	0.00854345	1.178	0.0107305	1.135	0.0101482	1.193	0.0112465
1.179	0.0107171	1.347	0.0132207	1.297	0.0126217	1.363	0.0139213
1.326	0.0130417	1.515	0.0159404	1.459	0.0152806	1.534	0.0167603
1.473	0.0155036	1.683	0.0188622	1.621	0.0180951	1.704	0.0197379
1.62	0.0180799	1.852	0.021944	1.783	0.0210322	1.874	0.0228141
1.768	0.0207614	2.02	0.0251345	1.945	0.024059	2.045	0.0259742
1.915	0.0235345	2.188	0.0283884	2.107	0.0271427	2.215	0.0291818
2.062	0.02639	2.357	0.0316634	2.269	0.0302682	2.386	0.0324149
2.21	0.029314	2.525	0.0348931	2.431	0.0334087	2.556	0.0356516
2.357	0.032293	2.693	0.0380927	2.593	0.0365192	2.726	0.0388628
2.504	0.0353086	2.861	0.0412016	2.755	0.0396298	2.897	0.0420375
2.652	0.0383426	3.03	0.0442201	2.917	0.0426805	3.067	0.0451392
2.799	0.0413673	3.198	0.047148	3.08	0.0457313	3.238	0.0481315
2.946	0.0443509	3.366	0.0499853	3.242	0.0486923	3.408	0.0510143
3.094	0.0472704	3.535	0.0527321	3.404	0.0515636	3.578	0.0537876
3.241	0.0501075	3.703	0.0553279	3.566	0.0543751	3.749	0.0564149
3.388	0.0528531	3.871	0.0578332	3.728	0.0570669	3.919	0.0588963
3.536	0.0554157	4.04	0.0601876	3.89	0.0596391	4.09	0.0612317
3.683	0.0578868	4.208	0.0623911	4.052	0.0620318	4.26	0.0634212
3.83	0.0602206	4.376	0.0643832	4.214	0.064275	4.43	0.0653917
3.978	0.0624171	4.545	0.0661641	4.376	0.0663388	4.601	0.0671797
4.125	0.0644763	4.713	0.0677337	4.538	0.0681632	4.771	0.0687853
4.272	0.066444	4.881	0.0690316	4.7	0.0697783	4.942	0.0702085
4.419	0.0683201	5.05	0.0701183	4.862	0.0711841	5.112	0.0714492
4.567	0.0701048	5.218	0.0709634	5.024	0.0723804	5.282	0.0724709
4.714	0.0718437	5.386	0.0716275	5.187	0.0733674	5.453	0.0733102
4.861	0.0734453	5.555	0.0720802	5.349	0.0741451	5.623	0.073967
5.009	0.0750011	5.723	0.0723821	5.511	0.0748031	5.794	0.0745144
5.156	0.0764655	5.891	0.0725934	5.673	0.0752816	5.964	0.0749523
5.303	0.0777925	6.06	0.0727141	5.835	0.0756705	6.134	0.0752807
5.451	0.0789823	6.228	0.0727745	5.997	0.0759995	6.305	0.0755726
5.598	0.0800348	6.396	0.0727745	6.159	0.0762686	6.475	0.0757916
5.745	0.0809042	6.565	0.0727745	6.321	0.0765079	6.646	0.0760105
5.893	0.0815906	6.733	0.0727141	6.483	0.0767472	6.816	0.0762295
6.04	0.0821855	6.901	0.0726839	6.645	0.0770164	6.987	0.0764484
6.187	0.0825973	7.07	0.0725934	6.807	0.0773155	7.157	0.0766309
6.335	0.0828719	7.238	0.0725028	6.969	0.0776146	7.327	0.0768133
6.482	0.0831007	7.406	0.0723821	7.132	0.0779436	7.498	0.0769593
6.629	0.083238	7.574	0.0722613	7.294	0.0782726	7.668	0.0771052
6.777	0.0833295	7.743	0.0720802	7.456	0.0785717	7.839	0.0772147
6.924	0.0834668	7.911	0.0719293	7.618	0.0788708	8.009	0.0772512
7.071	0.0836041	8.079	0.0717482	7.78	0.0790801	8.179	0.0772512
7.218	0.0837871	8.248	0.0715973	7.942	0.0792596	8.35	0.0772512
7.366	0.0839702	8.416	0.0714464	8.104	0.0793792	8.52	0.0771782
7.513	0.0841532	8.584	0.0713256	8.266	0.0794091	8.691	0.0770688
7.66	0.084382	8.753	0.0712351	8.428	0.0793493	8.861	0.0768863
7.808	0.084565	8.921	0.0711445	8.59	0.0792596	9.031	0.0766674
7.955	0.0847023	9.089	0.071054	8.752	0.07911	9.202	0.0763754
8.102	0.0848396	9.258	0.0709634	8.914	0.0789007	9.372	0.0760105
8.25	0.0848854	9.426	0.0708427	9.077	0.0786315	9.543	0.0755361
8.397	0.0848396	9.594	0.0706616	9.239	0.0783324	9.713	0.0749523
8.544	0.0847481	9.763	0.0704201	9.401	0.0779436	9.883	0.0742225
8.692	0.0846566	9.931	0.0700579	9.563	0.0774949	10.05	0.0733832
8.839	0.0844735	10.1	0.0696353	9.725	0.0769566	10.22	0.0723979
8.986	0.0843362	10.27	0.0691222	9.887	0.0762986	10.39	0.0713397
9.134	0.0841074	10.44	0.0685487	10.05	0.075491	10.56	0.070172
9.281	0.0839244	10.6	0.0678846	10.21	0.0745638	10.74	0.0689313
9.428	0.0836956	10.77	0.0671904	10.37	0.073517	10.91	0.0676541
9.576	0.083421	10.94	0.0664358	10.54	0.0723206	11.08	0.0663404
9.723	0.0831465	11.11	0.0657113	10.7	0.0710345	11.25	0.0650633
9.87	0.0827346	11.28	0.0649869	10.86	0.0696886	11.42	0.0638226
10.02	0.0822313	11.45	0.0642625	11.02	0.0682829	11.59	0.0625819
10.16	0.0815906	11.61	0.0635682	11.18	0.0668771	11.76	0.0614142
10.31	0.0807669	11.78	0.062874	11.35	0.0655013	11.93	0.0602465
10.46	0.0798517	11.95	0.06221	11.51	0.0641853	12.1	0.0591152
10.61	0.0787077	12.12	0.0615459	11.67	0.0629291	12.27	0.0579475
10.75	0.077518	12.29	0.0608517	11.83	0.0617327	12.44	0.0567798
10.9	0.0761451	12.46	0.0601574	11.99	0.0606261	12.61	0.0555756
11.05	0.0747723	12.62	0.059433	12.16	0.0595494	12.78	0.0543349
11.2	0.0733538	12.79	0.0586784	12.32	0.0584726	12.95	0.0530577
11.34	0.0719352	12.96	0.0578936	12.48	0.0574258	13.12	0.0517441
11.49	0.0705624	13.13	0.0570786	12.64	0.0563192	13.29	0.0503939
11.64	0.0692353	13.3	0.0562636	12.8	0.0551826	13.46	0.0490438
11.79	0.067954	13.47	0.0553883	12.97	0.0539862	13.63	0.0476936
11.93	0.0667643	13.63	0.0545129	13.13	0.05273	13.8	0.0463799
12.08	0.0656203	13.8	0.0536074	13.29	0.051414	13.97	0.0451027
12.23	0.064522	13.97	0.0526717	13.45	0.0500681	14.14	0.043862
12.37	0.063378	14.14	0.0516756	13.61	0.0486923	14.31	0.0426943
12.52	0.0621883	14.31	0.0506493	13.78	0.0472866	14.48	0.0415996
12.67	0.0609527	14.48	0.0495929	13.94	0.0459107	14.65	0.0405049
12.82	0.0596714	14.64	0.0484761	14.1	0.0445349	14.83	0.0394831
12.96	0.0582529	14.81	0.0473593	14.26	0.0432189	15	0.0384979
13.11	0.0567885	14.98	0.0462122	14.43	0.0419328	15.17	0.0375126
13.26	0.0552784	15.15	0.0450652	14.59	0.0407065	15.34	0.0365274
13.41	0.0537226	15.32	0.0439182	14.75	0.0395102	15.51	0.0355786
13.55	0.0521667	15.49	0.0427712	14.91	0.0384035	15.68	0.0346335
13.7	0.0506109	15.65	0.0416846	15.07	0.0373268	15.85	0.033703
13.85	0.0491008	15.82	0.040598	15.24	0.0363099	16.02	0.0327907
13.99	0.0476822	15.99	0.0395415	15.4	0.0353528	16.19	0.0319076
14.14	0.0462637	16.16	0.0384851	15.56	0.0344555	16.36	0.0310574
14.29	0.044932	16.33	0.0373984	15.72	0.0335881	16.53	0.0302436
14.44	0.0436508	16.5	0.0362816	15.88	0.0327507	16.7	0.0294627
14.58	0.0424061	16.66	0.0351346	16.05	0.0319431	16.87	0.028711
14.73	0.0411797	16.83	0.0339574	16.21	0.0311655	17.04	0.0279812
14.88	0.0399579	17	0.0327198	16.37	0.0303878	17.21	0.0272587
15.03	0.0387269	17.17	0.0314521	16.53	0.0295982	17.38	0.0265325
15.17	0.0374823	17.34	0.0301813	16.69	0.0288086	17.55	0.0257991
15.32	0.0362193	17.51	0.0289076	16.86	0.02801	17.72	0.0250473
15.47	0.0349426	17.67	0.027664	17.02	0.0272055	17.89	0.0242737
15.62	0.0336567	17.84	0.0264656	17.18	0.0264039	18.06	0.0234855
15.76	0.0323708	18.01	0.0253247	17.34	0.0256113	18.23	0.0226864
15.91	0.0310987	18.18	0.0242441	17.5	0.0248337	18.4	0.0218836
16.06	0.0298449	18.35	0.0232208	17.67	0.0240859	18.57	0.0210917
16.2	0.0286185	18.52	0.0222398	17.83	0.0233651	18.74	0.0203218
16.35	0.0274196	18.68	0.021286	17.99	0.0226772	18.91	0.0195774
16.5	0.0262435	18.85	0.0203412	18.15	0.0220132	19.09	0.0188658
16.65	0.0250858	19.02	0.0193904	18.32	0.0213702	19.26	0.0181834
16.79	0.0239372	19.19	0.0184215	18.48	0.0207331	19.43	0.0175266
16.94	0.0227841	19.36	0.0174345	18.64	0.020093	19.6	0.0168843
17.09	0.0216309	19.53	0.0164384	18.8	0.019438	19.77	0.0162567
17.24	0.0204594	19.69	0.0154453	18.96	0.0187621	19.94	0.0156327
17.38	0.0192834	19.86	0.0144764	19.13	0.0180622	20.11	0.0150051
17.53	0.0181028	20.03	0.0135588	19.29	0.0173414	20.28	0.0143811
17.68	0.0169267	20.2	0.0127076	19.45	0.0166026	20.45	0.0137607
17.83	0.015769	20.37	0.0119409	19.61	0.0158639	20.62	0.013155
17.97	0.0146433	20.54	0.0112678	19.77	0.0151311	20.79	0.0125711
18.12	0.0135634	20.7	0.0106913	19.94	0.0144193	20.96	0.0120201
18.27	0.0125429	20.87	0.0101963	20.1	0.0137373	21.13	0.0115092
18.41	0.0115865	21.04	0.00976766	20.26	0.0130973	21.3	0.0110421
18.56	0.0107033	21.21	0.00938733	20.42	0.0124961	21.47	0.0106261
18.71	0.00989338	21.38	0.00903418	20.58	0.0119398	21.64	0.0102503
18.86	0.00915206	21.55	0.00868404	20.75	0.0114224	21.81	0.00990728
19	0.00847481	21.71	0.00832183	20.91	0.0109438	21.98	0.00958981
19.15	0.00786162	21.88	0.00793849	21.07	0.0104982	22.15	0.00928328
19.3	0.00730334	22.05	0.007531	21.23	0.0100794	22.32	0.00898041
19.45	0.00679998	22.22	0.00709936	21.39	0.00968761	22.49	0.00866659
19.59	0.00635153	22.39	0.00665565	21.56	0.00931973	22.66	0.00834911
19.74	0.00596257	22.56	0.00620892	21.72	0.00897577	22.83	0.00801705
19.89	0.00564225	22.72	0.00577125	21.88	0.00865275	23	0.00768133
20.03	0.00539972	22.89	0.0053547	22.04	0.00834768	23.17	0.00734197
20.18	0.0052304	23.06	0.00496533	22.21	0.00806055	23.35	0.0070099
20.33	0.00514346	23.23	0.00461217	22.37	0.00777641	23.52	0.00668148
20.48	0.00512973	23.4	0.00429222	22.53	0.00748629	23.69	0.00635671
20.62	0.00517549	23.57	0.00400546	22.69	0.00717823	23.86	0.00603194
20.77	0.00525786	23.73	0.00373682	22.85	0.00682829	24.03	0.00568893
20.92	0.00533565	23.9	0.00347422	23.02	0.00642451	24.2	0.00531672
21.07	0.00535853	24.07	0.00320256	23.18	0.00593998	24.37	0.00489343
21.21	0.00526243	24.24	0.00289498	23.34	0.00535376	24.54	0.0043935
21.36	0.00497414	24.41	0.00253126	23.5	0.00464491	24.71	0.00379505
21.51	0.0044058	24.58	0.00208483	23.66	0.00378352	24.88	0.00307436
21.66	0.00345811	24.74	0.00153035	23.83	0.00274118	25.05	0.00221281
21.8	0.00202718	24.91	0.000843049	23.99	0.00149158	25.22	0.00119289

## Sheet: Fig5A-B_Rg-Dmax
		EDTA			SEC			Calcium
Rg for:	[protein] (mg/ml)	1	0.5	0.25	1	0.5	0.25	1	0.5	0.25		Mean	SEM
	A0B0	9.04	8.57		9.43	9.35	9.3		7.26	7.32		7.29	0.03
	A0B1	9.12	8.73	9.33	9.61	9.35	9.39	8.06	7.97	7.83		7.95333	0.0669162
	A1B0	9.06	8.93	9.33	8.6	8.98	8.86	7.78	7.67	7.65		7.7	0.0404145
	A1B1	8.79		8.24	8.89	8.79	8.98	7.92	7.87	7.92		7.90333	0.0166667
		EDTA			SEC			Calcium
Dmax for:	[protein] (mg/ml)	1	0.5	0.25	1	0.5	0.25	1	0.5	0.25		Mean	SEM
	A0B0								21.95	25.54		23.745	1.795
	A0B1							27.74	25.08	26.55		26.4567	0.769293
	A1B0							27.63	24.15	23.91		25.23	1.202
	A1B1							26.84	25.39	26.93		26.3867	0.49901

## Sheet: Fig5B_Tm
	EDTA			SEC			Calcium
Repeat	N=1	N=2	N=3	N=1	N=2	N=3	N=1	N=2	N=3		Avg Tm Ca-	Avg Tm Ca+	Shift
A0B0	60.1	60.1	60	60.1	60	60	64.8	64.8	64.8		60.05	64.8	4.75
A0B1	59.5	59.5	59.5	59.1	59.4	59.4	62.4	62.4	62.5		59.4	62.4333	3.03333
A1B0	58.9	59	59	58.8	58.8	58.8	63	62.9	63		58.8833	62.9667	4.08333
A0B0	58.8	58.8	58.7	58.7	58.8	58.8	62.6	62.8	62.8		58.7667	62.7333	3.96667
	These values are not necessarily in the same order corresponding to the repeats in the raw melting curves

## Sheet: Fig6B_ClustIndex
N=	Image	A0B0	A0B1	A1B0	A1B1		Ordinary One-way Anove							Multiple comparisons (Tukey corrected)
1	1	0	40.1632	9.64487	0		Table Analyzed	ClusterIndex_new						Number of families	1
1	2	0	58.2715	11.0318	0		Data sets analyzed	A-D						Number of comparisons per family	6
1	3	0	60.9203	5.17806	2.11091									Alpha	0.05
1	4	4.20338	63.5157	7.40499	2.04679		ANOVA summary
1	5	0	62.6866	11.5762	3.63374		F	213.2						Tukey's multiple comparisons test	Mean Diff,	95,00% CI of diff,	Below threshold?	Summary	Adjusted P Value
2	1	0	83.6986	10.976	14.8615		P value	<0,0001						A0B0 vs. A0B1	-70.5	-78,83 to -62,16	Yes	****	<0,0001	A-B
2	2	0	78.4517	9.04643	29.7735		P value summary	****						A0B0 vs. A1B0	-9.191	-17,53 to -0,8543	Yes	*	0.0253	A-C
2	3	0	88.0677	16.2967	17.7528		Significant diff. among means (P < 0.05)?	Yes						A0B0 vs. A1B1	-8.932	-17,27 to -0,5955	Yes	*	0.0312	A-D
2	4	0	83.6549	12.7231	25.2986		R squared	0.9195						A0B1 vs. A1B0	61.31	52,97 to 69,64	Yes	****	<0,0001	B-C
2	5	0	77.2488	18.5056	23.7676									A0B1 vs. A1B1	61.57	53,23 to 69,90	Yes	****	<0,0001	B-D
3	1	0	69.7807	6.24405	8.57755		Brown-Forsythe test							A1B0 vs. A1B1	0.2587	-8,078 to 8,596	No	ns	0.9998	C-D
3	2	0	80.6226	6.17626	10.366		F (DFn, DFd)	9,330 (3, 56)
3	3	0	60.1693	6.85771	0		P value	<0,0001						Test details	Mean 1	Mean 2	Mean Diff,	SE of diff,	n1	n2	q	DF
3	4	0	74.1874	4.37444	0		P value summary	****						A0B0 vs. A0B1	0.2802	70.78	-70.5	3.148	15	15	31.67	56
3	5	0	80.2353	6.03347	0		Are SDs significantly different (P < 0.05)?	Yes						A0B0 vs. A1B0	0.2802	9.471	-9.191	3.148	15	15	4.128	56
														A0B0 vs. A1B1	0.2802	9.213	-8.932	3.148	15	15	4.012	56
							Bartlett's test							A0B1 vs. A1B0	70.78	9.471	61.31	3.148	15	15	27.54	56
							Bartlett's statistic (corrected)	59.92						A0B1 vs. A1B1	70.78	9.213	61.57	3.148	15	15	27.65	56
							P value	<0,0001						A1B0 vs. A1B1	9.471	9.213	0.2587	3.148	15	15	0.1162	56
							P value summary	****
							Are SDs significantly different (P < 0.05)?	Yes
							ANOVA table	SS	DF	MS	F (DFn, DFd)	P value
							Treatment (between columns)	47562	3	15854	F (3, 56) = 213,2	P<0,0001
							Residual (within columns)	4163	56	74.35
							Total	51725	59
							Data summary
							Number of treatments (columns)	4
							Number of values (total)	60

## Sheet: Fig6B_ClustArea
N=	Image	A0B0	A0B1	A1B0	A1B1		Ordinary One-way Anove							Multiple comparisons (Tukey corrected)
1	1	0	8367.45	3323.33	0		Table Analyzed	ClusterArea_new						Number of families	1
1	2	0	11939.2	3779	0		Data sets analyzed	A-D						Number of comparisons per family	6
1	3	0	16794	3236	2234									Alpha	0.05
1	4	4522	10311.6	3329.33	2734		ANOVA summary
1	5	0	14321	3948	2743		F	100.6						Tukey's multiple comparisons test	Mean Diff,	95,00% CI of diff,	Below threshold?	Summary	Adjusted P Value
2	1	0	7752.41	2403.67	2842		P value	<0,0001						A0B0 vs. A0B1	-10866	-12671 to -9060	Yes	****	<0,0001	A-B
2	2	0	6771.5	3235.5	3088		P value summary	****						A0B0 vs. A1B0	-2787	-4593 to -981,4	Yes	***	0.0008	A-C
2	3	0	7737.79	2951.33	3107.8		Significant diff. among means (P < 0.05)?	Yes						A0B0 vs. A1B1	-1605	-3410 to 200,9	No	ns	0.0983	A-D
2	4	0	8488.5	3353.5	3031.11		R squared	0.8436						A0B1 vs. A1B0	8079	6273 to 9884	Yes	****	<0,0001	B-C
2	5	0	9015.28	2761.5	2705.5									A0B1 vs. A1B1	9261	7455 to 11067	Yes	****	<0,0001	B-D
3	1	0	11902.7	2470.67	2242		Brown-Forsythe test							A1B0 vs. A1B1	1182	-623,3 to 2988	No	ns	0.3162	C-D
3	2	0	16801.7	2465.67	3866		F (DFn, DFd)	10,12 (3, 56)
3	3	0	11870.7	3884	0		P value	<0,0001						Test details	Mean 1	Mean 2	Mean Diff,	SE of diff,	n1	n2	q	DF
3	4	0	12964.5	2465.5	0		P value summary	****						A0B0 vs. A0B1	301.5	11167	-10866	681.9	15	15	22.53	56
3	5	0	12469.1	2722	0		Are SDs significantly different (P < 0.05)?	Yes						A0B0 vs. A1B0	301.5	3089	-2787	681.9	15	15	5.78	56
														A0B0 vs. A1B1	301.5	1906	-1605	681.9	15	15	3.328	56
							Bartlett's test							A0B1 vs. A1B0	11167	3089	8079	681.9	15	15	16.75	56
							Bartlett's statistic (corrected)	39.28						A0B1 vs. A1B1	11167	1906	9261	681.9	15	15	19.21	56
							P value	<0,0001						A1B0 vs. A1B1	3089	1906	1182	681.9	15	15	2.452	56
							P value summary	****
							Are SDs significantly different (P < 0.05)?	Yes
							ANOVA table	SS	DF	MS	F (DFn, DFd)	P value
							Treatment (between columns)	1053124642	3	351041547	F (3, 56) = 100,6	P<0,0001
							Residual (within columns)	195314860	56	3487765
							Total	1248439502	59
							Data summary
							Number of treatments (columns)	4
							Number of values (total)	60

## Sheet: Fig7D_MeanScoreB1
	Control															Ten3-B0
Dorsal	0	0	0	0	2	3	0	0	0	0	1	0	0	0		2	1	0	0	0	0	0	0	0	2	0	0	0
Ventral	0	0	0	0	0	2	0	0	1	1	2	1	0	0		0	0	0	2	2	2	1	2	1	2	2	2	3
Anova Results									Multiple Comparisons
Table Analyzed	Mean scores_Tenm3 vs Control Assay v1								Compare cell means regardless of rows and columns
Two-way ANOVA	Ordinary								Number of families	1
Alpha	0.05								Number of comparisons per family	6
									Alpha	0.05
Source of Variation	% of total variation	P value	P value summary	Significant?
Interaction	7.151	0.0373	*	Yes					Tukey's multiple comparisons test	Predicted (LS) mean diff,	95,00% CI of diff,	Below threshold?	Summary	Adjusted P Value
Row Factor	9.328	0.0181	*	Yes
Column Factor	5.956	0.0565	ns	No					Dorsal:Control vs. Dorsal:TENM3	0.04396	-0,8394 to 0,9273	No	ns	0.9992
									Dorsal:Control vs. Ventral:Control	-0.07143	-0,9383 to 0,7954	No	ns	0.9962
ANOVA table	SS (Type III)	DF	MS	F (DFn, DFd)	P value				Dorsal:Control vs. Ventral:TENM3	-1.033	-1,916 to -0,1496	Yes	*	0.0159
Interaction	3.408	1	3.408	F (1, 50) = 4,576	P=0,0373				Dorsal:TENM3 vs. Ventral:Control	-0.1154	-0,9987 to 0,7680	No	ns	0.9855
Row Factor	4.445	1	4.445	F (1, 50) = 5,968	P=0,0181				Dorsal:TENM3 vs. Ventral:TENM3	-1.077	-1,976 to -0,1774	Yes	*	0.013
Column Factor	2.838	1	2.838	F (1, 50) = 3,810	P=0,0565				Ventral:Control vs. Ventral:TENM3	-0.9615	-1,845 to -0,07819	Yes	*	0.028
Residual	37.24	50	0.7447
Difference between column means									Test details	Predicted (LS) mean 1	Predicted (LS) mean 2	Predicted (LS) mean diff,	SE of diff,	N1	N2	q	DF
Predicted (LS) mean of Control	0.4643
Predicted (LS) mean of TENM3	0.9231								Dorsal:Control vs. Dorsal:TENM3	0.4286	0.3846	0.04396	0.3324	14	13	0.187	50
Difference between predicted means	-0.4588								Dorsal:Control vs. Ventral:Control	0.4286	0.5	-0.07143	0.3262	14	14	0.3097	50
SE of difference	0.235								Dorsal:Control vs. Ventral:TENM3	0.4286	1.462	-1.033	0.3324	14	13	4.395	50
95% CI of difference	-0,9309 to 0,01329								Dorsal:TENM3 vs. Ventral:Control	0.3846	0.5	-0.1154	0.3324	13	14	0.4909	50
									Dorsal:TENM3 vs. Ventral:TENM3	0.3846	1.462	-1.077	0.3385	13	13	4.499	50
Difference between row means									Ventral:Control vs. Ventral:TENM3	0.5	1.462	-0.9615	0.3324	14	13	4.091	50
Predicted (LS) mean of Dorsal	0.4066
Predicted (LS) mean of Ventral	0.9808
Difference between predicted means	-0.5742
SE of difference	0.235
95% CI of difference	-1,046 to -0,1021
Interaction CI
Mean diff, A1 - B1	0.04396
Mean diff, A2 - B2	-0.9615
(A1 -B1) - (A2 - B2)	1.005
95% CI of difference	0,06134 to 1,950
(B1 - A1) - (B2 - A2)	-1.005
95% CI of difference	-1,950 to -0,06134
Data summary
Number of columns (Column Factor)	2
Number of rows (Row Factor)	2
Number of values	54

## Sheet: Fig7F_MeanScoreB0
	Control																								Ten3-B0
Dorsal	0	0	0	0	0	-1	0	0	0	0	0	0	0	0	0	0	1	0	2	2	0	-1			-2	-1	0	0	0	0	0	0	0	-1	-1	0	0	0	0	-1	0	0	0
Ventral	0	0	0	0	0	-1	0	0	0	0	0	0	0	0	0	0	1	0	2	2	0	-1			0	0	0	0	0	0	0	-1	0	0	0	0	-1	0	0	0
Anova Results								Multiple Comparisons
Table Analyzed	Mean scores_A0B0 Tenm3 vs Control Assay v1							Compare cell means regardless of rows and columns
Two-way ANOVA	Ordinary							Number of families	1
Alpha	0.05							Number of comparisons per family	6
								Alpha	0.05
Source of Variation	% of total variation	P value	P value summary	Significant?
Interaction	0.553	0.5014	ns	No				Tukey's multiple comparisons test	Predicted (LS) mean diff,	95,00% CI of diff,	Below threshold?	Summary	Adjusted P Value
Row Factor	0.553	0.5014	ns	No
Column Factor	7.734	0.0136	*	Yes				Dorsal:Control vs. Dorsal:A0B0 TENM3	0.4522	-0,05989 to 0,9642	No	ns	0.1025
								Dorsal:Control vs. Ventral:Control	0	-0,4930 to 0,4930	No	ns	>0,9999
ANOVA table	SS (Type III)	DF	MS	F (DFn, DFd)	P value			Dorsal:Control vs. Ventral:A0B0 TENM3	0.2614	-0,2758 to 0,7985	No	ns	0.5794
Interaction	0.1767	1	0.1767	F (1, 75) = 0,4563	P=0,5014			Dorsal:A0B0 TENM3 vs. Ventral:Control	-0.4522	-0,9642 to 0,05989	No	ns	0.1025
Row Factor	0.1767	1	0.1767	F (1, 75) = 0,4563	P=0,5014			Dorsal:A0B0 TENM3 vs. Ventral:A0B0 TENM3	-0.1908	-0,7455 to 0,3640	No	ns	0.8029
Column Factor	2.471	1	2.471	F (1, 75) = 6,382	P=0,0136			Ventral:Control vs. Ventral:A0B0 TENM3	0.2614	-0,2758 to 0,7985	No	ns	0.5794
Residual	29.04	75	0.3872
Difference between column means								Test details	Predicted (LS) mean 1	Predicted (LS) mean 2	Predicted (LS) mean diff,	SE of diff,	N1	N2	q	DF
Predicted (LS) mean of Control	0.1364
Predicted (LS) mean of A0B0 TENM3	-0.2204							Dorsal:Control vs. Dorsal:A0B0 TENM3	0.1364	-0.3158	0.4522	0.1949	22	19	3.281	75
Difference between predicted means	0.3568							Dorsal:Control vs. Ventral:Control	0.1364	0.1364	0	0.1876	22	22	0	75
SE of difference	0.1412							Dorsal:Control vs. Ventral:A0B0 TENM3	0.1364	-0.125	0.2614	0.2044	22	16	1.808	75
95% CI of difference	0,07544 to 0,6381							Dorsal:A0B0 TENM3 vs. Ventral:Control	-0.3158	0.1364	-0.4522	0.1949	19	22	3.281	75
								Dorsal:A0B0 TENM3 vs. Ventral:A0B0 TENM3	-0.3158	-0.125	-0.1908	0.2111	19	16	1.278	75
Difference between row means								Ventral:Control vs. Ventral:A0B0 TENM3	0.1364	-0.125	0.2614	0.2044	22	16	1.808	75
Predicted (LS) mean of Dorsal	-0.08971
Predicted (LS) mean of Ventral	0.005682
Difference between predicted means	-0.09539
SE of difference	0.1412
95% CI of difference	-0,3767 to 0,1859
Interaction CI
Mean diff, A1 - B1	0.4522
Mean diff, A2 - B2	0.2614
(A1 -B1) - (A2 - B2)	0.1908
95% CI of difference	-0,3719 to 0,7534
(B1 - A1) - (B2 - A2)	-0.1908
95% CI of difference	-0,7534 to 0,3719
Data summary
Number of columns (Column Factor)	2
Number of rows (Row Factor)	2
Number of values	79

## Sheet: SupplFig1A_2A_4A_fSEC
0.5mg/ml A0B0		0.5mg/ml A0B1		0.5mg/ml A1B0		0.5mg/ml A1B1
Retention volume (ml)	Normalized A280	Retention volume (ml)	Normalized A280	Retention volume (ml)	Normalized A280	Retention volume (ml)	Normalized A280
0	0.00102308	0.00318333	0.00010285	0.00136667	0.000128746	0.00205	1.34e-05
0.00409489	0.00108007	0.00727823	0.000109113	0.00546156	0.000136777	0.00614489	1.74e-05
0.00818978	0.00113619	0.0113731	0.000115317	0.00955645	0.000144767	0.0102398	2.15e-05
0.0122847	0.00119119	0.015468	0.000121418	0.0136513	0.000152679	0.0143347	2.55e-05
0.0163796	0.00124487	0.0195629	0.000127374	0.0177462	0.000160482	0.0184296	2.95e-05
0.0204745	0.00129704	0.0236578	0.000133144	0.0218411	0.000168149	0.0225245	3.34e-05
0.0245694	0.00134757	0.0277527	0.000138683	0.025936	0.000175657	0.0266194	3.72e-05
0.0286642	0.00139634	0.0318476	0.000143953	0.0300309	0.000182991	0.0307142	4.08e-05
0.0327591	0.00144325	0.0359425	0.000148914	0.0341258	0.000190139	0.0348091	4.41e-05
0.036854	0.00148824	0.0400374	0.00015353	0.0382207	0.000197096	0.038904	4.72e-05
0.0409489	0.00153129	0.0441323	0.000157766	0.0423156	0.000203861	0.0429989	5e-05
0.0450438	0.00157238	0.0482272	0.000161593	0.0464105	0.000210438	0.0470938	5.25e-05
0.0491387	0.00161151	0.052322	0.000164985	0.0505054	0.000216836	0.0511887	5.48e-05
0.0532336	0.00164871	0.0564169	0.000167919	0.0546003	0.000223065	0.0552836	5.68e-05
0.0573285	0.00168401	0.0605118	0.000170379	0.0586952	0.000229138	0.0593785	5.86e-05
0.0614234	0.00171747	0.0646067	0.000172351	0.0627901	0.000235071	0.0634734	6.02e-05
0.0655183	0.00174914	0.0687016	0.000173829	0.0668849	0.000240878	0.0675683	6.17e-05
0.0696132	0.00177907	0.0727965	0.000174811	0.0709798	0.000246572	0.0716632	6.29e-05
0.0737081	0.00180733	0.0768914	0.0001753	0.0750747	0.000252166	0.0757581	6.41e-05
0.077803	0.00183398	0.0809863	0.000175305	0.0791696	0.000257669	0.079853	6.53e-05
0.0818978	0.0018591	0.0850812	0.00017484	0.0832645	0.000263086	0.0839478	6.64e-05
0.0859927	0.00188273	0.0891761	0.000173924	0.0873594	0.00026842	0.0880427	6.75e-05
0.0900876	0.00190493	0.093271	0.000172584	0.0914543	0.000273669	0.0921376	6.87e-05
0.0941825	0.00192576	0.0973659	0.000170847	0.0955492	0.000278824	0.0962325	6.99e-05
0.0982774	0.00194528	0.101461	0.00016875	0.0996441	0.000283876	0.100327	7.12e-05
0.102372	0.00196352	0.105556	0.00016633	0.103739	0.000288809	0.104422	7.26e-05
0.106467	0.00198052	0.109651	0.000163631	0.107834	0.000293605	0.108517	7.4e-05
0.110562	0.00199634	0.113745	0.000160698	0.111929	0.000298241	0.112612	7.56e-05
0.114657	0.00201099	0.11784	0.000157581	0.116024	0.000302694	0.116707	7.73e-05
0.118752	0.00202452	0.121935	0.00015433	0.120119	0.000306939	0.120802	7.91e-05
0.122847	0.00203696	0.12603	0.000150999	0.124213	0.000310951	0.124897	8.09e-05
0.126942	0.00204832	0.130125	0.000147642	0.128308	0.000314705	0.128992	8.28e-05
0.131037	0.00205864	0.13422	0.000144312	0.132403	0.00031818	0.133087	8.47e-05
0.135131	0.00206795	0.138315	0.000141066	0.136498	0.000321356	0.137181	8.67e-05
0.139226	0.00207626	0.14241	0.000137955	0.140593	0.000324218	0.141276	8.86e-05
0.143321	0.0020836	0.146505	0.000135032	0.144688	0.000326756	0.145371	9.05e-05
0.147416	0.00209	0.150599	0.000132343	0.148783	0.000328964	0.149466	9.23e-05
0.151511	0.00209548	0.154694	0.000129933	0.152878	0.000330842	0.153561	9.4e-05
0.155606	0.00210006	0.158789	0.000127842	0.156973	0.000332397	0.157656	9.55e-05
0.159701	0.00210378	0.162884	0.000126104	0.161067	0.000333639	0.161751	9.7e-05
0.163796	0.00210665	0.166979	0.000124746	0.165162	0.000334585	0.165846	9.82e-05
0.167891	0.00210872	0.171074	0.000123789	0.169257	0.000335256	0.169941	9.93e-05
0.171985	0.00211	0.175169	0.000123246	0.173352	0.000335678	0.174035	0.000100191
0.17608	0.00211053	0.179264	0.000123121	0.177447	0.000335878	0.17813	0.000100847
0.180175	0.00211035	0.183359	0.000123412	0.181542	0.000335889	0.182225	0.000101276
0.18427	0.00210948	0.187454	0.000124107	0.185637	0.000335744	0.18632	0.000101471
0.188365	0.00210798	0.191548	0.000125187	0.189732	0.000335475	0.190415	0.000101427
0.19246	0.00210588	0.195643	0.000126628	0.193827	0.000335117	0.19451	0.000101147
0.196555	0.00210321	0.199738	0.000128396	0.197921	0.000334704	0.198605	0.000100633
0.20065	0.00210004	0.203833	0.000130457	0.202016	0.000334268	0.2027	9.99e-05
0.204745	0.00209639	0.207928	0.000132768	0.206111	0.000333838	0.206795	9.89e-05
0.20884	0.00209232	0.212023	0.000135286	0.210206	0.000333443	0.21089	9.78e-05
0.212934	0.00208786	0.216118	0.000137967	0.214301	0.000333108	0.214984	9.64e-05
0.217029	0.00208306	0.220213	0.000140766	0.218396	0.000332856	0.219079	9.49e-05
0.221124	0.00207797	0.224308	0.000143638	0.222491	0.000332708	0.223174	9.33e-05
0.225219	0.00207261	0.228402	0.000146543	0.226586	0.000332683	0.227269	9.15e-05
0.229314	0.00206702	0.232497	0.000149444	0.230681	0.000332794	0.231364	8.97e-05
0.233409	0.00206124	0.236592	0.000152306	0.234776	0.000333055	0.235459	8.78e-05
0.237504	0.00205528	0.240687	0.000155104	0.23887	0.000333476	0.239554	8.58e-05
0.241599	0.00204916	0.244782	0.000157815	0.242965	0.000334064	0.243649	8.39e-05
0.245694	0.0020429	0.248877	0.000160426	0.24706	0.000334824	0.247744	8.19e-05
0.249788	0.00203652	0.252972	0.000162927	0.251155	0.00033576	0.251838	8e-05
0.253883	0.00203001	0.257067	0.000165317	0.25525	0.000336871	0.255933	7.82e-05
0.257978	0.00202337	0.261162	0.000167599	0.259345	0.000338158	0.260028	7.64e-05
0.262073	0.00201662	0.265256	0.000169782	0.26344	0.000339616	0.264123	7.47e-05
0.266168	0.00200974	0.269351	0.000171881	0.267535	0.000341239	0.268218	7.3e-05
0.270263	0.00200273	0.273446	0.000173912	0.27163	0.000343021	0.272313	7.15e-05
0.274358	0.00199558	0.277541	0.000175898	0.275724	0.000344952	0.276408	7e-05
0.278453	0.00198831	0.281636	0.000177861	0.279819	0.000347021	0.280503	6.86e-05
0.282548	0.00198089	0.285731	0.000179825	0.283914	0.000349216	0.284598	6.73e-05
0.286642	0.00197335	0.289826	0.000181812	0.288009	0.000351523	0.288692	6.6e-05
0.290737	0.0019657	0.293921	0.000183847	0.292104	0.000353927	0.292787	6.48e-05
0.294832	0.00195793	0.298016	0.000185949	0.296199	0.000356414	0.296882	6.37e-05
0.298927	0.00195007	0.302111	0.000188137	0.300294	0.000358967	0.300977	6.25e-05
0.303022	0.00194215	0.306205	0.000190428	0.304389	0.00036157	0.305072	6.13e-05
0.307117	0.00193418	0.3103	0.000192834	0.308484	0.000364208	0.309167	6.02e-05
0.311212	0.0019262	0.314395	0.000195365	0.312578	0.000366866	0.313262	5.9e-05
0.315307	0.00191824	0.31849	0.000198026	0.316673	0.000369528	0.317357	5.78e-05
0.319402	0.00191033	0.322585	0.000200818	0.320768	0.00037218	0.321452	5.66e-05
0.323496	0.00190252	0.32668	0.000203741	0.324863	0.000374807	0.325546	5.54e-05
0.327591	0.00189481	0.330775	0.00020679	0.328958	0.000377396	0.329641	5.41e-05
0.331686	0.00188727	0.33487	0.000209956	0.333053	0.000379934	0.333736	5.29e-05
0.335781	0.00187991	0.338965	0.000213229	0.337148	0.000382406	0.337831	5.16e-05
0.339876	0.00187276	0.343059	0.000216596	0.341243	0.000384801	0.341926	5.04e-05
0.343971	0.00186583	0.347154	0.000220042	0.345338	0.000387104	0.346021	4.92e-05
0.348066	0.00185917	0.351249	0.000223551	0.349433	0.000389303	0.350116	4.8e-05
0.352161	0.00185276	0.355344	0.000227107	0.353527	0.000391384	0.354211	4.69e-05
0.356256	0.00184663	0.359439	0.000230692	0.357622	0.000393331	0.358306	4.58e-05
0.360351	0.00184077	0.363534	0.00023429	0.361717	0.000395131	0.362401	4.48e-05
0.364445	0.00183518	0.367629	0.000237885	0.365812	0.000396767	0.366495	4.39e-05
0.36854	0.00182986	0.371724	0.000241461	0.369907	0.000398224	0.37059	4.31e-05
0.372635	0.00182479	0.375819	0.000245006	0.374002	0.000399488	0.374685	4.24e-05
0.37673	0.00181996	0.379913	0.000248505	0.378097	0.000400542	0.37878	4.17e-05
0.380825	0.00181536	0.384008	0.000251948	0.382192	0.000401372	0.382875	4.12e-05
0.38492	0.00181097	0.388103	0.000255324	0.386287	0.000401965	0.38697	4.07e-05
0.389015	0.00180677	0.392198	0.000258624	0.390381	0.00040231	0.391065	4.03e-05
0.39311	0.00180274	0.396293	0.000261839	0.394476	0.0004024	0.39516	3.99e-05
0.397205	0.00179887	0.400388	0.000264963	0.398571	0.000402227	0.399255	3.95e-05
0.401299	0.00179514	0.404483	0.000267987	0.402666	0.000401791	0.403349	3.92e-05
0.405394	0.00179152	0.408578	0.000270906	0.406761	0.000401094	0.407444	3.89e-05
0.409489	0.00178801	0.412673	0.000273711	0.410856	0.000400141	0.411539	3.86e-05
0.413584	0.00178459	0.416768	0.000276397	0.414951	0.000398944	0.415634	3.82e-05
0.417679	0.00178126	0.420862	0.000278955	0.419046	0.000397515	0.419729	3.78e-05
0.421774	0.00177799	0.424957	0.000281377	0.423141	0.000395874	0.423824	3.73e-05
0.425869	0.00177479	0.429052	0.000283656	0.427235	0.000394042	0.427919	3.67e-05
0.429964	0.00177165	0.433147	0.000285783	0.43133	0.000392044	0.432014	3.6e-05
0.434059	0.00176855	0.437242	0.000287751	0.435425	0.000389905	0.436109	3.52e-05
0.438153	0.00176549	0.441337	0.000289551	0.43952	0.000387654	0.440203	3.42e-05
0.442248	0.00176247	0.445432	0.000291178	0.443615	0.000385318	0.444298	3.3e-05
0.446343	0.00175947	0.449527	0.000292624	0.44771	0.000382926	0.448393	3.17e-05
0.450438	0.0017565	0.453622	0.000293885	0.451805	0.000380506	0.452488	3.01e-05
0.454533	0.00175353	0.457716	0.000294958	0.4559	0.000378082	0.456583	2.84e-05
0.458628	0.00175055	0.461811	0.000295841	0.459995	0.000375678	0.460678	2.64e-05
0.462723	0.00174756	0.465906	0.000296534	0.464089	0.000373316	0.464773	2.41e-05
0.466818	0.00174454	0.470001	0.00029704	0.468184	0.000371015	0.468868	2.17e-05
0.470913	0.00174147	0.474096	0.000297363	0.472279	0.00036879	0.472963	1.89e-05
0.475008	0.00173835	0.478191	0.000297507	0.476374	0.000366655	0.477058	1.6e-05
0.479102	0.00173514	0.482286	0.000297481	0.480469	0.000364623	0.481152	1.27e-05
0.483197	0.00173184	0.486381	0.000297291	0.484564	0.000362702	0.485247	9.28e-06
0.487292	0.00172843	0.490476	0.000296946	0.488659	0.000360902	0.489342	5.6e-06
0.491387	0.0017249	0.49457	0.000296453	0.492754	0.000359232	0.493437	1.74e-06
0.495482	0.00172118	0.498665	0.000295812	0.496849	0.000357695	0.497532	-2.28e-06
0.499577	0.00171731	0.50276	0.000295043	0.500944	0.000356304	0.501627	-6.42e-06
0.503672	0.00171329	0.506855	0.000294151	0.505038	0.000355069	0.505722	-1.07e-05
0.507767	0.00170911	0.51095	0.000293139	0.509133	0.000354003	0.509817	-1.49e-05
0.511862	0.00170475	0.515045	0.000292009	0.513228	0.000353113	0.513912	-1.92e-05
0.515956	0.00170023	0.51914	0.000290767	0.517323	0.00035241	0.518006	-2.35e-05
0.520051	0.00169554	0.523235	0.000289417	0.521418	0.000351898	0.522101	-2.76e-05
0.524146	0.00169069	0.52733	0.000287953	0.525513	0.000351591	0.526196	-3.15e-05
0.528241	0.00168567	0.531425	0.000286372	0.529608	0.000351495	0.530291	-3.53e-05
0.532336	0.0016805	0.535519	0.000284675	0.533703	0.000351616	0.534386	-3.88e-05
0.536431	0.00167519	0.539614	0.000282865	0.537798	0.00035195	0.538481	-4.2e-05
0.540526	0.00166975	0.543709	0.000280942	0.541892	0.000352498	0.542576	-4.48e-05
0.544621	0.00166419	0.547804	0.000278906	0.545987	0.000353258	0.546671	-4.73e-05
0.548716	0.00165852	0.551899	0.000276757	0.550082	0.00035422	0.550766	-4.95e-05
0.55281	0.00165277	0.555994	0.000274497	0.554177	0.000355366	0.55486	-5.12e-05
0.556905	0.00164694	0.560089	0.00027213	0.558272	0.000356681	0.558955	-5.25e-05
0.561	0.00164105	0.564184	0.000269666	0.562367	0.000358145	0.56305	-5.34e-05
0.565095	0.00163512	0.568279	0.000267102	0.566462	0.000359734	0.567145	-5.4e-05
0.56919	0.00162917	0.572373	0.00026445	0.570557	0.000361424	0.57124	-5.42e-05
0.573285	0.00162321	0.576468	0.00026172	0.574652	0.000363182	0.575335	-5.41e-05
0.57738	0.00161725	0.580563	0.000258927	0.578746	0.000364978	0.57943	-5.37e-05
0.581475	0.00161131	0.584658	0.000256089	0.582841	0.000366785	0.583525	-5.3e-05
0.58557	0.0016054	0.588753	0.000253219	0.586936	0.000368572	0.58762	-5.22e-05
0.589664	0.00159953	0.592848	0.000250348	0.591031	0.000370313	0.591714	-5.12e-05
0.593759	0.00159372	0.596943	0.000247504	0.595126	0.000371984	0.595809	-5.02e-05
0.597854	0.00158798	0.601038	0.000244718	0.599221	0.000373562	0.599904	-4.91e-05
0.601949	0.00158232	0.605133	0.000242019	0.603316	0.000375029	0.603999	-4.8e-05
0.606044	0.00157673	0.609227	0.000239446	0.607411	0.000376367	0.608094	-4.69e-05
0.610139	0.00157122	0.613322	0.000237034	0.611506	0.000377564	0.612189	-4.59e-05
0.614234	0.0015658	0.617417	0.000234811	0.615601	0.000378607	0.616284	-4.51e-05
0.618329	0.00156047	0.621512	0.000232812	0.619695	0.000379489	0.620379	-4.43e-05
0.622424	0.00155523	0.625607	0.00023107	0.62379	0.000380202	0.624474	-4.38e-05
0.626519	0.00155008	0.629702	0.000229611	0.627885	0.00038074	0.628569	-4.34e-05
0.630613	0.00154503	0.633797	0.000228466	0.63198	0.000381103	0.632663	-4.31e-05
0.634708	0.00154009	0.637892	0.000227658	0.636075	0.000381289	0.636758	-4.3e-05
0.638803	0.00153524	0.641987	0.000227205	0.64017	0.0003813	0.640853	-4.31e-05
0.642898	0.0015305	0.646082	0.00022712	0.644265	0.000381141	0.644948	-4.33e-05
0.646993	0.00152587	0.650176	0.000227408	0.64836	0.000380817	0.649043	-4.36e-05
0.651088	0.00152136	0.654271	0.000228068	0.652455	0.000380333	0.653138	-4.4e-05
0.655183	0.00151697	0.658366	0.000229096	0.656549	0.000379697	0.657233	-4.44e-05
0.659278	0.00151271	0.662461	0.000230481	0.660644	0.000378917	0.661328	-4.49e-05
0.663373	0.0015086	0.666556	0.000232208	0.664739	0.000378	0.665423	-4.53e-05
0.667467	0.00150465	0.670651	0.000234256	0.668834	0.000376955	0.669517	-4.57e-05
0.671562	0.00150085	0.674746	0.000236605	0.672929	0.000375792	0.673612	-4.6e-05
0.675657	0.00149723	0.678841	0.000239221	0.677024	0.000374521	0.677707	-4.61e-05
0.679752	0.00149378	0.682936	0.000242076	0.681119	0.000373151	0.681802	-4.61e-05
0.683847	0.00149053	0.68703	0.000245143	0.685214	0.000371691	0.685897	-4.59e-05
0.687942	0.00148748	0.691125	0.000248394	0.689309	0.000370148	0.689992	-4.56e-05
0.692037	0.00148463	0.69522	0.000251803	0.693403	0.00036853	0.694087	-4.49e-05
0.696132	0.00148198	0.699315	0.000255344	0.697498	0.000366839	0.698182	-4.41e-05
0.700227	0.00147953	0.70341	0.000258996	0.701593	0.000365079	0.702277	-4.3e-05
0.704321	0.00147727	0.707505	0.000262741	0.705688	0.000363252	0.706371	-4.16e-05
0.708416	0.00147519	0.7116	0.000266561	0.709783	0.000361357	0.710466	-4e-05
0.712511	0.00147328	0.715695	0.000270442	0.713878	0.00035939	0.714561	-3.81e-05
0.716606	0.00147151	0.71979	0.000274371	0.717973	0.000357344	0.718656	-3.59e-05
0.720701	0.00146986	0.723884	0.000278328	0.722068	0.000355222	0.722751	-3.35e-05
0.724796	0.0014683	0.727979	0.000282303	0.726163	0.00035302	0.726846	-3.08e-05
0.728891	0.00146679	0.732074	0.000286284	0.730257	0.000350737	0.730941	-2.79e-05
0.732986	0.00146531	0.736169	0.000290256	0.734352	0.000348372	0.735036	-2.48e-05
0.737081	0.00146381	0.740264	0.000294206	0.738447	0.000345922	0.739131	-2.15e-05
0.741176	0.00146225	0.744359	0.000298122	0.742542	0.000343377	0.743226	-1.8e-05
0.74527	0.0014606	0.748454	0.000301987	0.746637	0.000340747	0.74732	-1.44e-05
0.749365	0.00145881	0.752549	0.000305782	0.750732	0.000338033	0.751415	-1.06e-05
0.75346	0.00145684	0.756644	0.000309489	0.754827	0.000335242	0.75551	-6.67e-06
0.757555	0.00145465	0.760739	0.000313087	0.758922	0.00033238	0.759605	-2.65e-06
0.76165	0.0014522	0.764833	0.000316549	0.763017	0.000329456	0.7637	1.45e-06
0.765745	0.00144946	0.768928	0.000319859	0.767112	0.000326483	0.767795	5.63e-06
0.76984	0.00144641	0.773023	0.000322995	0.771206	0.000323466	0.77189	9.84e-06
0.773935	0.00144301	0.777118	0.000325936	0.775301	0.000320415	0.775985	1.41e-05
0.77803	0.00143924	0.781213	0.000328664	0.779396	0.000317341	0.78008	1.84e-05
0.782124	0.00143509	0.785308	0.000331163	0.783491	0.000314255	0.784174	2.26e-05
0.786219	0.00143056	0.789403	0.000333413	0.787586	0.000311166	0.788269	2.69e-05
0.790314	0.00142563	0.793498	0.000335395	0.791681	0.000308082	0.792364	3.12e-05
0.794409	0.00142032	0.797593	0.0003371	0.795776	0.000305007	0.796459	3.54e-05
0.798504	0.00141464	0.801687	0.00033852	0.799871	0.000301947	0.800554	3.96e-05
0.802599	0.0014086	0.805782	0.000339652	0.803966	0.000298906	0.804649	4.38e-05
0.806694	0.00140224	0.809877	0.000340491	0.80806	0.000295887	0.808744	4.8e-05
0.810789	0.00139557	0.813972	0.000341039	0.812155	0.000292892	0.812839	5.21e-05
0.814884	0.00138864	0.818067	0.000341297	0.81625	0.000289922	0.816934	5.62e-05
0.818978	0.00138149	0.822162	0.000341268	0.820345	0.000286976	0.821028	6.03e-05
0.823073	0.00137417	0.826257	0.000340955	0.82444	0.000284052	0.825123	6.43e-05
0.827168	0.00136671	0.830352	0.000340364	0.828535	0.000281151	0.829218	6.84e-05
0.831263	0.00135917	0.834447	0.000339499	0.83263	0.000278277	0.833313	7.24e-05
0.835358	0.0013516	0.838541	0.000338364	0.836725	0.000275432	0.837408	7.64e-05
0.839453	0.00134406	0.842636	0.000336961	0.84082	0.000272616	0.841503	8.04e-05
0.843548	0.00133658	0.846731	0.000335294	0.844914	0.000269836	0.845598	8.44e-05
0.847643	0.0013292	0.850826	0.000333369	0.849009	0.000267099	0.849693	8.83e-05
0.851738	0.00132198	0.854921	0.000331189	0.853104	0.000264412	0.853788	9.23e-05
0.855832	0.00131495	0.859016	0.000328756	0.857199	0.000261786	0.857882	9.62e-05
0.859927	0.00130812	0.863111	0.000326077	0.861294	0.000259228	0.861977	0.000100086
0.864022	0.00130153	0.867206	0.000323158	0.865389	0.000256751	0.866072	0.00010392
0.868117	0.0012952	0.871301	0.000320005	0.869484	0.000254365	0.870167	0.000107685
0.872212	0.00128914	0.875396	0.000316628	0.873579	0.000252084	0.874262	0.00011136
0.876307	0.00128333	0.87949	0.000313035	0.877674	0.000249918	0.878357	0.000114919
0.880402	0.0012778	0.883585	0.00030924	0.881769	0.000247878	0.882452	0.000118339
0.884497	0.00127253	0.88768	0.000305253	0.885863	0.000245971	0.886547	0.000121592
0.888592	0.00126751	0.891775	0.000301093	0.889958	0.000244204	0.890642	0.000124651
0.892687	0.00126275	0.89587	0.000296781	0.894053	0.000242584	0.894737	0.000127482
0.896781	0.00125821	0.899965	0.000292339	0.898148	0.000241116	0.898831	0.000130056
0.900876	0.00125389	0.90406	0.000287791	0.902243	0.000239801	0.902926	0.000132338
0.904971	0.00124976	0.908155	0.000283162	0.906338	0.000238637	0.907021	0.000134298
0.909066	0.00124583	0.91225	0.000278479	0.910433	0.000237621	0.911116	0.000135901
0.913161	0.00124207	0.916344	0.00027377	0.914528	0.000236741	0.915211	0.000137122
0.917256	0.00123847	0.920439	0.000269061	0.918623	0.000235983	0.919306	0.000137936
0.921351	0.00123503	0.924534	0.000264379	0.922717	0.000235335	0.923401	0.000138324
0.925446	0.00123174	0.928629	0.000259751	0.926812	0.000234778	0.927496	0.000138261
0.929541	0.0012286	0.932724	0.000255202	0.930907	0.000234292	0.931591	0.000137742
0.933635	0.0012256	0.936819	0.000250758	0.935002	0.000233858	0.935685	0.000136762
0.93773	0.00122274	0.940914	0.00024644	0.939097	0.000233449	0.93978	0.000135322
0.941825	0.00122002	0.945009	0.000242267	0.943192	0.000233039	0.943875	0.000133431
0.94592	0.00121744	0.949104	0.000238259	0.947287	0.000232607	0.94797	0.000131105
0.950015	0.00121498	0.953198	0.000234434	0.951382	0.000232131	0.952065	0.000128368
0.95411	0.00121267	0.957293	0.00023081	0.955477	0.00023159	0.95616	0.000125256
0.958205	0.00121048	0.961388	0.0002274	0.959571	0.000230963	0.960255	0.00012181
0.9623	0.0012084	0.965483	0.000224223	0.963666	0.000230236	0.96435	0.000118076
0.966395	0.00120645	0.969578	0.000221294	0.967761	0.000229392	0.968445	0.000114115
0.970489	0.0012046	0.973673	0.000218626	0.971856	0.000228426	0.972539	0.000109992
0.974584	0.00120284	0.977768	0.000216234	0.975951	0.000227321	0.976634	0.000105776
0.978679	0.00120117	0.981863	0.000214132	0.980046	0.000226069	0.980729	0.000101542
0.982774	0.00119957	0.985958	0.00021233	0.984141	0.000224667	0.984824	9.74e-05
0.986869	0.00119805	0.990052	0.00021084	0.988236	0.000223115	0.988919	9.33e-05
0.990964	0.00119658	0.994147	0.000209669	0.992331	0.000221416	0.993014	8.95e-05
0.995059	0.00119517	0.998242	0.000208822	0.996425	0.000219573	0.997109	8.6e-05
0.999154	0.00119378	1.00234	0.000208306	1.00052	0.00021759	1.0012	8.28e-05
1.00325	0.00119243	1.00643	0.000208115	1.00462	0.000215471	1.0053	8.01e-05
1.00734	0.0011911	1.01053	0.000208248	1.00871	0.000213223	1.00939	7.78e-05
1.01144	0.00118978	1.01462	0.000208698	1.01281	0.000210854	1.01349	7.61e-05
1.01553	0.00118847	1.01872	0.000209455	1.0169	0.000208372	1.01758	7.5e-05
1.01963	0.00118715	1.02281	0.000210506	1.02099	0.000205784	1.02168	7.45e-05
1.02372	0.00118583	1.02691	0.000211834	1.02509	0.000203098	1.02577	7.45e-05
1.02782	0.0011845	1.031	0.000213422	1.02918	0.000200321	1.02987	7.52e-05
1.03191	0.00118316	1.0351	0.000215246	1.03328	0.000197458	1.03396	7.65e-05
1.03601	0.00118182	1.03919	0.000217285	1.03737	0.000194518	1.03806	7.83e-05
1.0401	0.00118045	1.04329	0.000219504	1.04147	0.000191513	1.04215	8.07e-05
1.0442	0.00117907	1.04738	0.000221872	1.04556	0.000188454	1.04625	8.35e-05
1.04829	0.00117767	1.05148	0.00022436	1.04966	0.000185353	1.05034	8.67e-05
1.05239	0.00117626	1.05557	0.000226937	1.05375	0.000182229	1.05444	9.02e-05
1.05648	0.00117485	1.05967	0.00022957	1.05785	0.000179092	1.05853	9.39e-05
1.06058	0.00117343	1.06376	0.00023223	1.06194	0.000175962	1.06263	9.78e-05
1.06467	0.00117201	1.06786	0.000234885	1.06604	0.00017286	1.06672	0.000101765
1.06877	0.00117062	1.07195	0.0002375	1.07013	0.000169809	1.07082	0.000105674
1.07286	0.00116925	1.07605	0.000240053	1.07423	0.000166829	1.07491	0.000109464
1.07696	0.00116791	1.08014	0.000242519	1.07832	0.000163943	1.07901	0.000113052
1.08105	0.00116662	1.08424	0.00024488	1.08242	0.000161174	1.0831	0.000116364
1.08515	0.00116539	1.08833	0.000247119	1.08651	0.000158543	1.0872	0.00011933
1.08924	0.00116423	1.09242	0.000249221	1.09061	0.000156066	1.09129	0.000121883
1.09334	0.00116314	1.09652	0.000251178	1.0947	0.00015376	1.09539	0.000123976
1.09743	0.00116213	1.10061	0.000252989	1.0988	0.000151636	1.09948	0.000125572
1.10153	0.00116121	1.10471	0.000254647	1.10289	0.000149709	1.10358	0.000126642
1.10562	0.00116038	1.1088	0.000256151	1.10699	0.000147984	1.10767	0.00012717
1.10972	0.00115963	1.1129	0.0002575	1.11108	0.000146462	1.11177	0.000127154
1.11381	0.00115895	1.11699	0.000258704	1.11518	0.000145142	1.11586	0.000126598
1.11791	0.00115832	1.12109	0.000259775	1.11927	0.000144014	1.11996	0.000125518
1.122	0.00115771	1.12518	0.000260723	1.12337	0.000143068	1.12405	0.000123942
1.1261	0.00115711	1.12928	0.000261558	1.12746	0.000142291	1.12815	0.000121906
1.13019	0.00115647	1.13337	0.000262291	1.13156	0.000141666	1.13224	0.000119453
1.13429	0.00115577	1.13747	0.000262935	1.13565	0.000141175	1.13634	0.000116635
1.13838	0.00115495	1.14156	0.000263499	1.13975	0.000140802	1.14043	0.000113511
1.14247	0.00115397	1.14566	0.000263996	1.14384	0.00014053	1.14452	0.00011014
1.14657	0.0011528	1.14975	0.000264433	1.14794	0.00014034	1.14862	0.000106584
1.15066	0.00115139	1.15385	0.000264806	1.15203	0.000140216	1.15271	0.000102907
1.15476	0.0011497	1.15794	0.000265115	1.15613	0.000140148	1.15681	9.92e-05
1.15885	0.0011477	1.16204	0.000265365	1.16022	0.00014013	1.1609	9.54e-05
1.16295	0.00114537	1.16613	0.000265558	1.16432	0.000140157	1.165	9.17e-05
1.16704	0.00114267	1.17023	0.000265691	1.16841	0.000140228	1.16909	8.81e-05
1.17114	0.0011396	1.17432	0.000265764	1.17251	0.000140342	1.17319	8.47e-05
1.17523	0.00113614	1.17842	0.000265771	1.1766	0.000140502	1.17728	8.14e-05
1.17933	0.00113231	1.18251	0.000265716	1.1807	0.000140719	1.18138	7.83e-05
1.18342	0.00112813	1.18661	0.000265598	1.18479	0.000141	1.18547	7.55e-05
1.18752	0.00112361	1.1907	0.000265417	1.18889	0.000141354	1.18957	7.29e-05
1.19161	0.00111879	1.1948	0.000265173	1.19298	0.000141797	1.19366	7.05e-05
1.19571	0.0011137	1.19889	0.000264875	1.19708	0.000142334	1.19776	6.83e-05
1.1998	0.0011084	1.20299	0.000264528	1.20117	0.00014297	1.20185	6.64e-05
1.2039	0.00110293	1.20708	0.000264142	1.20527	0.000143707	1.20595	6.47e-05
1.20799	0.00109735	1.21118	0.000263721	1.20936	0.000144552	1.21004	6.32e-05
1.21209	0.00109172	1.21527	0.000263279	1.21345	0.000145506	1.21414	6.18e-05
1.21618	0.0010861	1.21937	0.000262826	1.21755	0.000146568	1.21823	6.06e-05
1.22028	0.00108052	1.22346	0.000262374	1.22164	0.000147728	1.22233	5.96e-05
1.22437	0.00107506	1.22756	0.000261935	1.22574	0.000148978	1.22642	5.87e-05
1.22847	0.00106974	1.23165	0.00026152	1.22983	0.000150307	1.23052	5.78e-05
1.23256	0.00106463	1.23575	0.000261139	1.23393	0.000151701	1.23461	5.71e-05
1.23666	0.00105975	1.23984	0.000260801	1.23802	0.000153143	1.23871	5.65e-05
1.24075	0.00105513	1.24394	0.00026052	1.24212	0.000154617	1.2428	5.6e-05
1.24485	0.00105079	1.24803	0.000260305	1.24621	0.000156103	1.2469	5.55e-05
1.24894	0.00104674	1.25213	0.000260165	1.25031	0.000157584	1.25099	5.52e-05
1.25304	0.001043	1.25622	0.000260109	1.2544	0.000159047	1.25509	5.5e-05
1.25713	0.00103954	1.26032	0.00026014	1.2585	0.000160477	1.25918	5.5e-05
1.26123	0.00103638	1.26441	0.000260266	1.26259	0.000161861	1.26328	5.51e-05
1.26532	0.0010335	1.26851	0.000260494	1.26669	0.000163191	1.26737	5.54e-05
1.26942	0.00103087	1.2726	0.000260825	1.27078	0.000164459	1.27147	5.58e-05
1.27351	0.00102848	1.27669	0.00026127	1.27488	0.000165663	1.27556	5.66e-05
1.27761	0.0010263	1.28079	0.000261837	1.27897	0.0001668	1.27966	5.75e-05
1.2817	0.00102432	1.28488	0.00026253	1.28307	0.000167871	1.28375	5.88e-05
1.2858	0.00102249	1.28898	0.000263359	1.28716	0.000168881	1.28785	6.02e-05
1.28989	0.00102081	1.29307	0.000264331	1.29126	0.000169837	1.29194	6.2e-05
1.29399	0.00101925	1.29717	0.000265456	1.29535	0.000170748	1.29604	6.41e-05
1.29808	0.00101778	1.30126	0.00026674	1.29945	0.000171618	1.30013	6.64e-05
1.30218	0.00101637	1.30536	0.00026819	1.30354	0.000172455	1.30423	6.9e-05
1.30627	0.00101501	1.30945	0.000269809	1.30764	0.000173265	1.30832	7.18e-05
1.31037	0.00101368	1.31355	0.000271599	1.31173	0.000174058	1.31242	7.48e-05
1.31446	0.00101237	1.31764	0.000273556	1.31583	0.000174842	1.31651	7.79e-05
1.31856	0.00101106	1.32174	0.000275677	1.31992	0.000175624	1.32061	8.12e-05
1.32265	0.00100977	1.32583	0.000277952	1.32402	0.000176409	1.3247	8.46e-05
1.32675	0.00100848	1.32993	0.000280366	1.32811	0.000177193	1.3288	8.8e-05
1.33084	0.00100719	1.33402	0.000282904	1.33221	0.000177982	1.33289	9.14e-05
1.33493	0.0010059	1.33812	0.000285542	1.3363	0.000178772	1.33698	9.46e-05
1.33903	0.00100462	1.34221	0.000288254	1.3404	0.000179562	1.34108	9.78e-05
1.34312	0.00100336	1.34631	0.000291006	1.34449	0.000180346	1.34517	0.000100706
1.34722	0.00100214	1.3504	0.000293759	1.34859	0.000181115	1.34927	0.00010339
1.35131	0.00100095	1.3545	0.000296474	1.35268	0.000181862	1.35336	0.000105778
1.35541	0.000999826	1.35859	0.000299104	1.35678	0.000182578	1.35746	0.000107827
1.3595	0.000998765	1.36269	0.000301602	1.36087	0.000183254	1.36155	0.000109495
1.3636	0.000997761	1.36678	0.000303919	1.36497	0.00018388	1.36565	0.000110755
1.36769	0.000996825	1.37088	0.000305996	1.36906	0.000184444	1.36974	0.000111584
1.37179	0.000995958	1.37497	0.000307784	1.37316	0.000184936	1.37384	0.000111969
1.37588	0.000995162	1.37907	0.000309233	1.37725	0.000185348	1.37793	0.00011191
1.37998	0.000994432	1.38316	0.000310304	1.38135	0.000185669	1.38203	0.000111406
1.38407	0.00099376	1.38726	0.000310956	1.38544	0.00018589	1.38612	0.000110466
1.38817	0.000993138	1.39135	0.000311156	1.38954	0.000186006	1.39022	0.000109102
1.39226	0.000992549	1.39545	0.000310878	1.39363	0.00018601	1.39431	0.00010734
1.39636	0.000991979	1.39954	0.000310103	1.39772	0.0001859	1.39841	0.000105217
1.40045	0.000991412	1.40364	0.000308821	1.40182	0.00018567	1.4025	0.000102774
1.40455	0.000990825	1.40773	0.000307029	1.40591	0.00018532	1.4066	0.000100056
1.40864	0.000990197	1.41183	0.000304736	1.41001	0.000184851	1.41069	9.71e-05
1.41274	0.000989499	1.41592	0.000301959	1.4141	0.000184264	1.41479	9.4e-05
1.41683	0.000988712	1.42002	0.000298722	1.4182	0.000183561	1.41888	9.08e-05
1.42093	0.000987812	1.42411	0.000295058	1.42229	0.000182738	1.42298	8.75e-05
1.42502	0.000986776	1.42821	0.000291008	1.42639	0.000181801	1.42707	8.42e-05
1.42912	0.000985576	1.4323	0.000286623	1.43048	0.000180749	1.43117	8.1e-05
1.43321	0.000984197	1.4364	0.000281958	1.43458	0.000179584	1.43526	7.79e-05
1.43731	0.000982621	1.44049	0.00027707	1.43867	0.000178304	1.43936	7.5e-05
1.4414	0.000980835	1.44459	0.000272023	1.44277	0.000176907	1.44345	7.23e-05
1.4455	0.000978827	1.44868	0.00026688	1.44686	0.000175391	1.44755	6.99e-05
1.44959	0.000976592	1.45278	0.000261707	1.45096	0.000173749	1.45164	6.77e-05
1.45369	0.000974131	1.45687	0.000256566	1.45505	0.000171978	1.45574	6.6e-05
1.45778	0.00097144	1.46097	0.000251518	1.45915	0.000170071	1.45983	6.46e-05
1.46188	0.000968528	1.46506	0.000246622	1.46324	0.000168023	1.46393	6.36e-05
1.46597	0.000965404	1.46915	0.000241938	1.46734	0.000165825	1.46802	6.31e-05
1.47007	0.000962087	1.47325	0.000237517	1.47143	0.000163472	1.47212	6.29e-05
1.47416	0.000958595	1.47734	0.000233404	1.47553	0.000160962	1.47621	6.32e-05
1.47826	0.000954946	1.48144	0.000229635	1.47962	0.000158295	1.48031	6.39e-05
1.48235	0.000951164	1.48553	0.000226247	1.48372	0.000155475	1.4844	6.5e-05
1.48645	0.000947273	1.48963	0.000223267	1.48781	0.000152507	1.4885	6.65e-05
1.49054	0.000943296	1.49372	0.000220717	1.49191	0.000149402	1.49259	6.83e-05
1.49464	0.000939256	1.49782	0.000218611	1.496	0.000146173	1.49669	7.03e-05
1.49873	0.000935174	1.50191	0.000216954	1.5001	0.000142836	1.50078	7.27e-05
1.50283	0.000931067	1.50601	0.000215748	1.50419	0.000139415	1.50488	7.52e-05
1.50692	0.000926937	1.5101	0.000214988	1.50829	0.000135932	1.50897	7.79e-05
1.51102	0.000922797	1.5142	0.00021467	1.51238	0.000132418	1.51307	8.06e-05
1.51511	0.000918652	1.51829	0.000214772	1.51648	0.000128904	1.51716	8.34e-05
1.51921	0.000914496	1.52239	0.000215277	1.52057	0.000125424	1.52126	8.62e-05
1.5233	0.000910322	1.52648	0.000216165	1.52467	0.000122011	1.52535	8.9e-05
1.52739	0.000906114	1.53058	0.000217406	1.52876	0.000118697	1.52944	9.16e-05
1.53149	0.000901857	1.53467	0.000218981	1.53286	0.000115515	1.53354	9.4e-05
1.53558	0.000897526	1.53877	0.000220863	1.53695	0.000112498	1.53763	9.63e-05
1.53968	0.000893097	1.54286	0.000223027	1.54105	0.000109671	1.54173	9.83e-05
1.54377	0.000888547	1.54696	0.000225443	1.54514	0.000107059	1.54582	0.000100071
1.54787	0.000883842	1.55105	0.000228088	1.54924	0.000104686	1.54992	0.000101567
1.55196	0.000878957	1.55515	0.000230935	1.55333	0.000102572	1.55401	0.00010277
1.55606	0.00087387	1.55924	0.000233966	1.55743	0.000100732	1.55811	0.000103675
1.56015	0.000868559	1.56334	0.000237162	1.56152	9.92e-05	1.5622	0.000104285
1.56425	0.000863014	1.56743	0.000240502	1.56562	9.79e-05	1.5663	0.000104609
1.56834	0.000857224	1.57153	0.000243968	1.56971	9.7e-05	1.57039	0.000104659
1.57244	0.000851189	1.57562	0.000247543	1.57381	9.63e-05	1.57449	0.00010445
1.57653	0.000844915	1.57972	0.000251209	1.5779	9.6e-05	1.57858	0.000104008
1.58063	0.000838413	1.58381	0.000254949	1.582	9.59e-05	1.58268	0.000103359
1.58472	0.000831702	1.58791	0.00025874	1.58609	9.62e-05	1.58677	0.000102533
1.58882	0.000824806	1.592	0.00026256	1.59018	9.67e-05	1.59087	0.000101558
1.59291	0.000817755	1.5961	0.000266387	1.59428	9.75e-05	1.59496	0.000100461
1.59701	0.000810582	1.60019	0.000270198	1.59837	9.86e-05	1.59906	9.93e-05
1.6011	0.000803327	1.60429	0.00027396	1.60247	9.99e-05	1.60315	9.8e-05
1.6052	0.000796028	1.60838	0.000277644	1.60656	0.000101416	1.60725	9.68e-05
1.60929	0.000788727	1.61248	0.00028122	1.61066	0.000103169	1.61134	9.55e-05
1.61339	0.000781465	1.61657	0.000284651	1.61475	0.000105117	1.61544	9.43e-05
1.61748	0.000774277	1.62067	0.000287903	1.61885	0.00010724	1.61953	9.31e-05
1.62158	0.000767205	1.62476	0.000290934	1.62294	0.000109518	1.62363	9.19e-05
1.62567	0.000760285	1.62886	0.000293706	1.62704	0.000111932	1.62772	9.08e-05
1.62977	0.00075355	1.63295	0.000296179	1.63113	0.000114456	1.63182	8.99e-05
1.63386	0.000747026	1.63705	0.000298316	1.63523	0.000117067	1.63591	8.9e-05
1.63796	0.000740739	1.64114	0.000300082	1.63932	0.000119746	1.64001	8.81e-05
1.64205	0.000734706	1.64524	0.000301452	1.64342	0.000122473	1.6441	8.74e-05
1.64615	0.000728942	1.64933	0.000302397	1.64751	0.00012523	1.6482	8.67e-05
1.65024	0.000723456	1.65343	0.000302901	1.65161	0.000128001	1.65229	8.62e-05
1.65434	0.000718251	1.65752	0.000302954	1.6557	0.000130771	1.65639	8.56e-05
1.65843	0.000713327	1.66161	0.000302552	1.6598	0.000133525	1.66048	8.51e-05
1.66253	0.000708674	1.66571	0.000301701	1.66389	0.000136248	1.66458	8.46e-05
1.66662	0.000704283	1.6698	0.000300414	1.66799	0.000138932	1.66867	8.42e-05
1.67072	0.000700145	1.6739	0.00029871	1.67208	0.000141567	1.67277	8.37e-05
1.67481	0.000696243	1.67799	0.000296615	1.67618	0.000144148	1.67686	8.32e-05
1.67891	0.000692555	1.68209	0.000294156	1.68027	0.000146665	1.68096	8.27e-05
1.683	0.000689062	1.68618	0.000291368	1.68437	0.000149116	1.68505	8.21e-05
1.6871	0.00068574	1.69028	0.00028829	1.68846	0.000151495	1.68915	8.14e-05
1.69119	0.000682565	1.69437	0.00028496	1.69256	0.000153794	1.69324	8.06e-05
1.69529	0.000679508	1.69847	0.000281414	1.69665	0.000156007	1.69734	7.97e-05
1.69938	0.00067654	1.70256	0.000277685	1.70075	0.000158129	1.70143	7.87e-05
1.70348	0.000673628	1.70666	0.000273804	1.70484	0.00016015	1.70553	7.74e-05
1.70757	0.000670745	1.71075	0.000269809	1.70894	0.000162065	1.70962	7.6e-05
1.71166	0.000667856	1.71485	0.000265726	1.71303	0.000163862	1.71371	7.44e-05
1.71576	0.000664931	1.71894	0.000261577	1.71713	0.000165531	1.71781	7.26e-05
1.71985	0.000661942	1.72304	0.000257383	1.72122	0.00016706	1.7219	7.06e-05
1.72395	0.000658856	1.72713	0.00025315	1.72532	0.000168436	1.726	6.84e-05
1.72804	0.000655642	1.73123	0.000248883	1.72941	0.000169649	1.73009	6.59e-05
1.73214	0.000652274	1.73532	0.00024459	1.73351	0.000170686	1.73419	6.32e-05
1.73623	0.000648728	1.73942	0.00024026	1.7376	0.000171538	1.73828	6.03e-05
1.74033	0.000644986	1.74351	0.000235894	1.7417	0.000172195	1.74238	5.71e-05
1.74442	0.000641027	1.74761	0.000231488	1.74579	0.000172645	1.74647	5.37e-05
1.74852	0.000636838	1.7517	0.000227037	1.74989	0.000172887	1.75057	5.01e-05
1.75261	0.000632416	1.7558	0.000222536	1.75398	0.000172918	1.75466	4.63e-05
1.75671	0.000627762	1.75989	0.000217982	1.75808	0.000172739	1.75876	4.24e-05
1.7608	0.00062288	1.76399	0.000213375	1.76217	0.000172354	1.76285	3.82e-05
1.7649	0.000617778	1.76808	0.000208715	1.76627	0.000171765	1.76695	3.39e-05
1.76899	0.000612472	1.77218	0.000204009	1.77036	0.000170986	1.77104	2.95e-05
1.77309	0.000606982	1.77627	0.000199263	1.77446	0.000170033	1.77514	2.51e-05
1.77718	0.000601336	1.78037	0.00019449	1.77855	0.000168926	1.77923	2.06e-05
1.78128	0.000595563	1.78446	0.000189703	1.78264	0.000167684	1.78333	1.6e-05
1.78537	0.000589698	1.78856	0.000184919	1.78674	0.000166332	1.78742	1.16e-05
1.78947	0.000583778	1.79265	0.000180147	1.79083	0.000164894	1.79152	7.15e-06
1.79356	0.000577843	1.79675	0.000175413	1.79493	0.000163395	1.79561	2.87e-06
1.79766	0.000571931	1.80084	0.000170738	1.79902	0.000161862	1.79971	-1.23e-06
1.80175	0.000566082	1.80494	0.000166141	1.80312	0.000160321	1.8038	-5.12e-06
1.80585	0.000560328	1.80903	0.000161641	1.80721	0.000158794	1.8079	-8.75e-06
1.80994	0.000554707	1.81313	0.000157258	1.81131	0.000157302	1.81199	-1.21e-05
1.81404	0.00054925	1.81722	0.000153006	1.8154	0.000155864	1.81609	-1.5e-05
1.81813	0.000543984	1.82132	0.000148901	1.8195	0.000154493	1.82018	-1.76e-05
1.82223	0.000538929	1.82541	0.000144955	1.82359	0.000153202	1.82428	-1.98e-05
1.82632	0.000534103	1.82951	0.00014118	1.82769	0.000151994	1.82837	-2.14e-05
1.83042	0.000529513	1.8336	0.000137585	1.83178	0.000150871	1.83247	-2.27e-05
1.83451	0.000525167	1.8377	0.000134176	1.83588	0.000149832	1.83656	-2.34e-05
1.83861	0.000521051	1.84179	0.00013096	1.83997	0.000148865	1.84066	-2.36e-05
1.8427	0.000517161	1.84589	0.000127938	1.84407	0.000147957	1.84475	-2.33e-05
1.8468	0.000513488	1.84998	0.000125111	1.84816	0.000147094	1.84885	-2.25e-05
1.85089	0.000510015	1.85407	0.000122481	1.85226	0.000146261	1.85294	-2.13e-05
1.85499	0.000506728	1.85817	0.000120051	1.85635	0.000145437	1.85704	-1.96e-05
1.85908	0.000503608	1.86226	0.000117824	1.86045	0.000144604	1.86113	-1.75e-05
1.86318	0.000500631	1.86636	0.000115798	1.86454	0.000143743	1.86523	-1.5e-05
1.86727	0.000497781	1.87045	0.000113979	1.86864	0.000142831	1.86932	-1.22e-05
1.87137	0.000495039	1.87455	0.00011237	1.87273	0.000141854	1.87342	-9.21e-06
1.87546	0.000492386	1.87864	0.000110976	1.87683	0.000140798	1.87751	-5.97e-06
1.87956	0.000489806	1.88274	0.000109805	1.88092	0.000139649	1.88161	-2.59e-06
1.88365	0.000487277	1.88683	0.000108865	1.88502	0.000138401	1.8857	8.69e-07
1.88775	0.00048478	1.89093	0.000108163	1.88911	0.000137051	1.8898	4.35e-06
1.89184	0.000482301	1.89502	0.000107711	1.89321	0.000135601	1.89389	7.8e-06
1.89594	0.000479829	1.89912	0.000107512	1.8973	0.000134056	1.89799	1.12e-05
1.90003	0.000477349	1.90321	0.000107577	1.9014	0.000132425	1.90208	1.44e-05
1.90412	0.00047485	1.90731	0.000107916	1.90549	0.000130719	1.90617	1.74e-05
1.90822	0.000472319	1.9114	0.000108537	1.90959	0.000128951	1.91027	2.02e-05
1.91231	0.000469735	1.9155	0.000109446	1.91368	0.000127139	1.91436	2.28e-05
1.91641	0.00046708	1.91959	0.000110648	1.91778	0.000125305	1.91846	2.51e-05
1.9205	0.00046435	1.92369	0.000112143	1.92187	0.000123468	1.92255	2.72e-05
1.9246	0.000461531	1.92778	0.000113931	1.92597	0.00012165	1.92665	2.9e-05
1.92869	0.000458611	1.93188	0.000116006	1.93006	0.000119873	1.93074	3.05e-05
1.93279	0.000455579	1.93597	0.000118359	1.93416	0.00011816	1.93484	3.17e-05
1.93688	0.000452416	1.94007	0.000120973	1.93825	0.000116525	1.93893	3.26e-05
1.94098	0.000449111	1.94416	0.000123825	1.94235	0.000114986	1.94303	3.34e-05
1.94507	0.000445658	1.94826	0.000126897	1.94644	0.000113557	1.94712	3.39e-05
1.94917	0.000442041	1.95235	0.00013015	1.95054	0.000112253	1.95122	3.42e-05
1.95326	0.00043825	1.95645	0.000133546	1.95463	0.000111085	1.95531	3.43e-05
1.95736	0.000434281	1.96054	0.000137047	1.95873	0.00011006	1.95941	3.43e-05
1.96145	0.000430131	1.96464	0.000140612	1.96282	0.000109183	1.9635	3.41e-05
1.96555	0.000425798	1.96873	0.000144195	1.96691	0.000108457	1.9676	3.39e-05
1.96964	0.000421278	1.97283	0.000147751	1.97101	0.000107874	1.97169	3.35e-05
1.97374	0.000416579	1.97692	0.000151233	1.9751	0.000107431	1.97579	3.31e-05
1.97783	0.000411708	1.98102	0.000154597	1.9792	0.000107119	1.97988	3.27e-05
1.98193	0.000406673	1.98511	0.0001578	1.98329	0.000106931	1.98398	3.22e-05
1.98602	0.000401482	1.98921	0.000160803	1.98739	0.000106855	1.98807	3.17e-05
1.99012	0.000396148	1.9933	0.000163572	1.99148	0.000106878	1.99217	3.12e-05
1.99421	0.00039068	1.9974	0.000166074	1.99558	0.000106985	1.99626	3.07e-05
1.99831	0.000385085	2.00149	0.000168286	1.99967	0.000107154	2.00036	3.03e-05
2.0024	0.000379371	2.00559	0.000170188	2.00377	0.000107375	2.00445	2.98e-05
2.0065	0.00037355	2.00968	0.000171766	2.00786	0.000107629	2.00855	2.93e-05
2.01059	0.000367637	2.01378	0.000173012	2.01196	0.000107903	2.01264	2.88e-05
2.01469	0.000361641	2.01787	0.000173923	2.01605	0.000108184	2.01674	2.83e-05
2.01878	0.000355569	2.02197	0.000174502	2.02015	0.000108458	2.02083	2.78e-05
2.02288	0.000349434	2.02606	0.000174755	2.02424	0.000108717	2.02493	2.72e-05
2.02697	0.000343247	2.03016	0.000174692	2.02834	0.000108952	2.02902	2.66e-05
2.03107	0.00033702	2.03425	0.000174325	2.03243	0.000109157	2.03312	2.6e-05
2.03516	0.000330759	2.03835	0.000173669	2.03653	0.000109331	2.03721	2.53e-05
2.03926	0.00032448	2.04244	0.000172742	2.04062	0.000109475	2.04131	2.45e-05
2.04335	0.000318195	2.04653	0.000171562	2.04472	0.000109593	2.0454	2.37e-05
2.04745	0.000311916	2.05063	0.000170147	2.04881	0.000109694	2.0495	2.28e-05
2.05154	0.000305657	2.05472	0.000168514	2.05291	0.000109777	2.05359	2.18e-05
2.05564	0.00029943	2.05882	0.000166682	2.057	0.000109852	2.05769	2.07e-05
2.05973	0.000293248	2.06291	0.000164663	2.0611	0.000109932	2.06178	1.96e-05
2.06383	0.000287125	2.06701	0.000162476	2.06519	0.000110029	2.06588	1.84e-05
2.06792	0.000281075	2.0711	0.000160136	2.06929	0.000110154	2.06997	1.72e-05
2.07202	0.000275113	2.0752	0.000157658	2.07338	0.000110318	2.07407	1.59e-05
2.07611	0.000269254	2.07929	0.000155059	2.07748	0.00011053	2.07816	1.47e-05
2.08021	0.000263512	2.08339	0.000152357	2.08157	0.000110795	2.08226	1.36e-05
2.0843	0.000257902	2.08748	0.000149569	2.08567	0.000111116	2.08635	1.25e-05
2.0884	0.000252434	2.09158	0.000146711	2.08976	0.000111495	2.09045	1.15e-05
2.09249	0.000247118	2.09567	0.000143802	2.09386	0.000111927	2.09454	1.06e-05
2.09658	0.000241964	2.09977	0.000140864	2.09795	0.000112406	2.09863	9.86e-06
2.10068	0.000236985	2.10386	0.000137913	2.10205	0.000112923	2.10273	9.29e-06
2.10477	0.000232189	2.10796	0.000134966	2.10614	0.000113463	2.10682	8.91e-06
2.10887	0.000227585	2.11205	0.000132053	2.11024	0.000114008	2.11092	8.74e-06
2.11296	0.00022318	2.11615	0.000129203	2.11433	0.000114539	2.11501	8.77e-06
2.11706	0.000218972	2.12024	0.000126431	2.11843	0.000115027	2.11911	9.03e-06
2.12115	0.000214963	2.12434	0.000123762	2.12252	0.000115449	2.1232	9.5e-06
2.12525	0.000211158	2.12843	0.000121215	2.12662	0.000115778	2.1273	1.02e-05
2.12934	0.000207548	2.13253	0.000118806	2.13071	0.000115988	2.13139	1.11e-05
2.13344	0.00020413	2.13662	0.000116543	2.13481	0.00011605	2.13549	1.22e-05
2.13753	0.000200899	2.14072	0.00011444	2.1389	0.000115938	2.13958	1.35e-05
2.14163	0.000197847	2.14481	0.000112503	2.143	0.000115627	2.14368	1.49e-05
2.14572	0.000194964	2.14891	0.000110735	2.14709	0.000115095	2.14777	1.65e-05
2.14982	0.000192241	2.153	0.000109133	2.15119	0.00011432	2.15187	1.82e-05
2.15391	0.000189659	2.1571	0.000107686	2.15528	0.000113289	2.15596	2.01e-05
2.15801	0.0001872	2.16119	0.000106383	2.15937	0.000111989	2.16006	2.2e-05
2.1621	0.000184849	2.16529	0.000105199	2.16347	0.000110411	2.16415	2.39e-05
2.1662	0.000182591	2.16938	0.000104108	2.16756	0.00010855	2.16825	2.59e-05
2.17029	0.000180403	2.17348	0.000103079	2.17166	0.000106404	2.17234	2.79e-05
2.17439	0.000178268	2.17757	0.000102084	2.17575	0.000103977	2.17644	2.98e-05
2.17848	0.000176162	2.18167	0.000101089	2.17985	0.000101276	2.18053	3.17e-05
2.18258	0.000174058	2.18576	0.000100061	2.18394	9.83e-05	2.18463	3.35e-05
2.18667	0.000171937	2.18986	9.9e-05	2.18804	9.51e-05	2.18872	3.52e-05
2.19077	0.000169776	2.19395	9.78e-05	2.19213	9.17e-05	2.19282	3.67e-05
2.19486	0.000167554	2.19805	9.64e-05	2.19623	8.8e-05	2.19691	3.8e-05
2.19896	0.000165252	2.20214	9.5e-05	2.20032	8.42e-05	2.20101	3.91e-05
2.20305	0.00016285	2.20624	9.33e-05	2.20442	8.02e-05	2.2051	4e-05
2.20715	0.00016033	2.21033	9.14e-05	2.20851	7.62e-05	2.2092	4.07e-05
2.21124	0.000157675	2.21443	8.93e-05	2.21261	7.2e-05	2.21329	4.11e-05
2.21534	0.000154874	2.21852	8.7e-05	2.2167	6.77e-05	2.21739	4.12e-05
2.21943	0.000151915	2.22262	8.45e-05	2.2208	6.35e-05	2.22148	4.11e-05
2.22353	0.000148787	2.22671	8.17e-05	2.22489	5.92e-05	2.22558	4.06e-05
2.22762	0.000145488	2.23081	7.87e-05	2.22899	5.5e-05	2.22967	3.99e-05
2.23172	0.000142017	2.2349	7.55e-05	2.23308	5.09e-05	2.23377	3.89e-05
2.23581	0.000138373	2.23899	7.21e-05	2.23718	4.69e-05	2.23786	3.76e-05
2.23991	0.000134562	2.24309	6.85e-05	2.24127	4.31e-05	2.24196	3.6e-05
2.244	0.000130594	2.24718	6.47e-05	2.24537	3.94e-05	2.24605	3.41e-05
2.2481	0.000126477	2.25128	6.08e-05	2.24946	3.6e-05	2.25015	3.21e-05
2.25219	0.000122228	2.25537	5.67e-05	2.25356	3.28e-05	2.25424	2.98e-05
2.25629	0.000117855	2.25947	5.26e-05	2.25765	2.99e-05	2.25834	2.74e-05
2.26038	0.00011338	2.26356	4.83e-05	2.26175	2.72e-05	2.26243	2.48e-05
2.26448	0.000108828	2.26766	4.4e-05	2.26584	2.49e-05	2.26653	2.21e-05
2.26857	0.000104224	2.27175	3.96e-05	2.26994	2.29e-05	2.27062	1.93e-05
2.27267	9.96e-05	2.27585	3.52e-05	2.27403	2.12e-05	2.27472	1.64e-05
2.27676	9.5e-05	2.27994	3.08e-05	2.27813	1.97e-05	2.27881	1.36e-05
2.28086	9.03e-05	2.28404	2.64e-05	2.28222	1.86e-05	2.28291	1.07e-05
2.28495	8.58e-05	2.28813	2.2e-05	2.28632	1.77e-05	2.287	7.86e-06
2.28904	8.13e-05	2.29223	1.77e-05	2.29041	1.71e-05	2.29109	5.08e-06
2.29314	7.7e-05	2.29632	1.35e-05	2.29451	1.67e-05	2.29519	2.38e-06
2.29723	7.28e-05	2.30042	9.42e-06	2.2986	1.65e-05	2.29928	-2.37e-07
2.30133	6.87e-05	2.30451	5.45e-06	2.3027	1.65e-05	2.30338	-2.75e-06
2.30542	6.49e-05	2.30861	1.61e-06	2.30679	1.65e-05	2.30747	-5.17e-06
2.30952	6.12e-05	2.3127	-2.06e-06	2.31089	1.66e-05	2.31157	-7.48e-06
2.31361	5.78e-05	2.3168	-5.55e-06	2.31498	1.67e-05	2.31566	-9.7e-06
2.31771	5.46e-05	2.32089	-8.84e-06	2.31908	1.68e-05	2.31976	-1.18e-05
2.3218	5.17e-05	2.32499	-1.19e-05	2.32317	1.69e-05	2.32385	-1.39e-05
2.3259	4.91e-05	2.32908	-1.48e-05	2.32727	1.69e-05	2.32795	-1.59e-05
2.32999	4.67e-05	2.33318	-1.74e-05	2.33136	1.68e-05	2.33204	-1.79e-05
2.33409	4.45e-05	2.33727	-1.97e-05	2.33546	1.65e-05	2.33614	-1.99e-05
2.33818	4.27e-05	2.34137	-2.18e-05	2.33955	1.61e-05	2.34023	-2.19e-05
2.34228	4.11e-05	2.34546	-2.36e-05	2.34365	1.55e-05	2.34433	-2.4e-05
2.34637	3.98e-05	2.34956	-2.51e-05	2.34774	1.47e-05	2.34842	-2.61e-05
2.35047	3.87e-05	2.35365	-2.62e-05	2.35183	1.38e-05	2.35252	-2.84e-05
2.35456	3.79e-05	2.35775	-2.71e-05	2.35593	1.26e-05	2.35661	-3.08e-05
2.35866	3.73e-05	2.36184	-2.76e-05	2.36002	1.13e-05	2.36071	-3.34e-05
2.36275	3.7e-05	2.36594	-2.77e-05	2.36412	9.8e-06	2.3648	-3.62e-05
2.36685	3.69e-05	2.37003	-2.75e-05	2.36821	8.16e-06	2.3689	-3.91e-05
2.37094	3.7e-05	2.37413	-2.7e-05	2.37231	6.38e-06	2.37299	-4.23e-05
2.37504	3.73e-05	2.37822	-2.61e-05	2.3764	4.48e-06	2.37709	-4.57e-05
2.37913	3.78e-05	2.38232	-2.48e-05	2.3805	2.48e-06	2.38118	-4.93e-05
2.38323	3.84e-05	2.38641	-2.32e-05	2.38459	4.08e-07	2.38528	-5.31e-05
2.38732	3.92e-05	2.39051	-2.13e-05	2.38869	-1.73e-06	2.38937	-5.71e-05
2.39142	4.01e-05	2.3946	-1.91e-05	2.39278	-3.89e-06	2.39347	-6.14e-05
2.39551	4.12e-05	2.3987	-1.66e-05	2.39688	-6.08e-06	2.39756	-6.58e-05
2.39961	4.23e-05	2.40279	-1.39e-05	2.40097	-8.28e-06	2.40166	-7.03e-05
2.4037	4.36e-05	2.40689	-1.09e-05	2.40507	-1.05e-05	2.40575	-7.5e-05
2.4078	4.49e-05	2.41098	-7.73e-06	2.40916	-1.26e-05	2.40985	-7.98e-05
2.41189	4.62e-05	2.41508	-4.39e-06	2.41326	-1.47e-05	2.41394	-8.47e-05
2.41599	4.76e-05	2.41917	-9.18e-07	2.41735	-1.68e-05	2.41804	-8.96e-05
2.42008	4.9e-05	2.42326	2.67e-06	2.42145	-1.88e-05	2.42213	-9.44e-05
2.42418	5.03e-05	2.42736	6.33e-06	2.42554	-2.08e-05	2.42623	-9.93e-05
2.42827	5.17e-05	2.43145	1.01e-05	2.42964	-2.26e-05	2.43032	-0.000104058
2.43237	5.3e-05	2.43555	1.38e-05	2.43373	-2.45e-05	2.43442	-0.000108733
2.43646	5.42e-05	2.43964	1.76e-05	2.43783	-2.62e-05	2.43851	-0.000113272
2.44056	5.54e-05	2.44374	2.14e-05	2.44192	-2.79e-05	2.44261	-0.000117645
2.44465	5.65e-05	2.44783	2.51e-05	2.44602	-2.95e-05	2.4467	-0.000121825
2.44875	5.75e-05	2.45193	2.89e-05	2.45011	-3.11e-05	2.4508	-0.000125789
2.45284	5.84e-05	2.45602	3.26e-05	2.45421	-3.26e-05	2.45489	-0.000129519
2.45694	5.93e-05	2.46012	3.63e-05	2.4583	-3.41e-05	2.45899	-0.000133003
2.46103	6e-05	2.46421	4e-05	2.4624	-3.56e-05	2.46308	-0.000136227
2.46513	6.07e-05	2.46831	4.37e-05	2.46649	-3.7e-05	2.46718	-0.000139189
2.46922	6.12e-05	2.4724	4.73e-05	2.47059	-3.85e-05	2.47127	-0.000141887
2.47331	6.17e-05	2.4765	5.09e-05	2.47468	-4.01e-05	2.47536	-0.000144321
2.47741	6.21e-05	2.48059	5.45e-05	2.47878	-4.16e-05	2.47946	-0.000146498
2.4815	6.25e-05	2.48469	5.8e-05	2.48287	-4.32e-05	2.48355	-0.000148434
2.4856	6.27e-05	2.48878	6.16e-05	2.48697	-4.49e-05	2.48765	-0.000150135
2.48969	6.29e-05	2.49288	6.5e-05	2.49106	-4.66e-05	2.49174	-0.000151617
2.49379	6.3e-05	2.49697	6.85e-05	2.49516	-4.84e-05	2.49584	-0.000152897
2.49788	6.3e-05	2.50107	7.19e-05	2.49925	-5.03e-05	2.49993	-0.000153991
2.50198	6.29e-05	2.50516	7.53e-05	2.50335	-5.22e-05	2.50403	-0.000154918
2.50607	6.27e-05	2.50926	7.86e-05	2.50744	-5.42e-05	2.50812	-0.000155699
2.51017	6.25e-05	2.51335	8.19e-05	2.51154	-5.62e-05	2.51222	-0.000156353
2.51426	6.21e-05	2.51745	8.52e-05	2.51563	-5.83e-05	2.51631	-0.000156901
2.51836	6.16e-05	2.52154	8.84e-05	2.51973	-6.03e-05	2.52041	-0.000157359
2.52245	6.1e-05	2.52564	9.16e-05	2.52382	-6.23e-05	2.5245	-0.00015774
2.52655	6.03e-05	2.52973	9.47e-05	2.52792	-6.42e-05	2.5286	-0.00015806
2.53064	5.95e-05	2.53383	9.79e-05	2.53201	-6.61e-05	2.53269	-0.000158332
2.53474	5.85e-05	2.53792	0.000101011	2.53611	-6.79e-05	2.53679	-0.000158561
2.53883	5.74e-05	2.54202	0.000104161	2.5402	-6.95e-05	2.54088	-0.000158748
2.54293	5.61e-05	2.54611	0.000107328	2.54429	-7.1e-05	2.54498	-0.00015889
2.54702	5.48e-05	2.55021	0.000110524	2.54839	-7.23e-05	2.54907	-0.000158985
2.55112	5.32e-05	2.5543	0.000113757	2.55248	-7.35e-05	2.55317	-0.000159026
2.55521	5.16e-05	2.5584	0.000117034	2.55658	-7.45e-05	2.55726	-0.00015899
2.55931	4.98e-05	2.56249	0.000120362	2.56067	-7.53e-05	2.56136	-0.000158855
2.5634	4.78e-05	2.56659	0.000123742	2.56477	-7.59e-05	2.56545	-0.0001586
2.5675	4.58e-05	2.57068	0.000127175	2.56886	-7.63e-05	2.56955	-0.000158198
2.57159	4.36e-05	2.57478	0.000130659	2.57296	-7.66e-05	2.57364	-0.000157627
2.57569	4.13e-05	2.57887	0.000134186	2.57705	-7.67e-05	2.57774	-0.000156862
2.57978	3.88e-05	2.58297	0.000137748	2.58115	-7.66e-05	2.58183	-0.000155891
2.58388	3.63e-05	2.58706	0.000141322	2.58524	-7.63e-05	2.58593	-0.000154692
2.58797	3.36e-05	2.59116	0.000144895	2.58934	-7.59e-05	2.59002	-0.000153251
2.59207	3.08e-05	2.59525	0.000148448	2.59343	-7.54e-05	2.59412	-0.000151558
2.59616	2.78e-05	2.59935	0.000151959	2.59753	-7.48e-05	2.59821	-0.000149609
2.60026	2.48e-05	2.60344	0.000155407	2.60162	-7.41e-05	2.60231	-0.000147406
2.60435	2.15e-05	2.60754	0.000158764	2.60572	-7.34e-05	2.6064	-0.000144957
2.60845	1.82e-05	2.61163	0.000162008	2.60981	-7.26e-05	2.6105	-0.000142275
2.61254	1.47e-05	2.61572	0.000165118	2.61391	-7.18e-05	2.61459	-0.000139381
2.61664	1.1e-05	2.61982	0.000168069	2.618	-7.1e-05	2.61869	-0.000136301
2.62073	7.21e-06	2.62391	0.000170841	2.6221	-7.02e-05	2.62278	-0.000133062
2.62483	3.27e-06	2.62801	0.000173415	2.62619	-6.95e-05	2.62688	-0.00012969
2.62892	-8.05e-07	2.6321	0.000175773	2.63029	-6.88e-05	2.63097	-0.000126217
2.63302	-5.01e-06	2.6362	0.000177901	2.63438	-6.82e-05	2.63507	-0.000122679
2.63711	-9.34e-06	2.64029	0.000179785	2.63848	-6.77e-05	2.63916	-0.000119107
2.64121	-1.38e-05	2.64439	0.000181405	2.64257	-6.72e-05	2.64326	-0.000115534
2.6453	-1.83e-05	2.64848	0.00018276	2.64667	-6.69e-05	2.64735	-0.000111991
2.6494	-2.29e-05	2.65258	0.000183843	2.65076	-6.68e-05	2.65145	-0.000108498
2.65349	-2.76e-05	2.65667	0.000184655	2.65486	-6.68e-05	2.65554	-0.000105078
2.65759	-3.23e-05	2.66077	0.000185196	2.65895	-6.69e-05	2.65964	-0.000101749
2.66168	-3.71e-05	2.66486	0.00018547	2.66305	-6.72e-05	2.66373	-9.85e-05
2.66577	-4.19e-05	2.66896	0.000185483	2.66714	-6.76e-05	2.66782	-9.54e-05
2.66987	-4.66e-05	2.67305	0.000185245	2.67124	-6.82e-05	2.67192	-9.25e-05
2.67396	-5.14e-05	2.67715	0.00018477	2.67533	-6.89e-05	2.67601	-8.96e-05
2.67806	-5.61e-05	2.68124	0.000184074	2.67943	-6.98e-05	2.68011	-8.69e-05
2.68215	-6.07e-05	2.68534	0.000183175	2.68352	-7.08e-05	2.6842	-8.44e-05
2.68625	-6.53e-05	2.68943	0.000182093	2.68762	-7.19e-05	2.6883	-8.2e-05
2.69034	-6.98e-05	2.69353	0.000180851	2.69171	-7.31e-05	2.69239	-7.98e-05
2.69444	-7.41e-05	2.69762	0.000179476	2.69581	-7.44e-05	2.69649	-7.78e-05
2.69853	-7.84e-05	2.70172	0.000177996	2.6999	-7.57e-05	2.70058	-7.59e-05
2.70263	-8.25e-05	2.70581	0.000176441	2.704	-7.71e-05	2.70468	-7.41e-05
2.70672	-8.65e-05	2.70991	0.000174838	2.70809	-7.85e-05	2.70877	-7.26e-05
2.71082	-9.03e-05	2.714	0.000173213	2.71219	-7.98e-05	2.71287	-7.11e-05
2.71491	-9.4e-05	2.7181	0.000171599	2.71628	-8.11e-05	2.71696	-6.98e-05
2.71901	-9.76e-05	2.72219	0.000170023	2.72038	-8.24e-05	2.72106	-6.87e-05
2.7231	-0.000100984	2.72629	0.000168514	2.72447	-8.36e-05	2.72515	-6.76e-05
2.7272	-0.000104252	2.73038	0.000167094	2.72856	-8.48e-05	2.72925	-6.67e-05
2.73129	-0.000107381	2.73448	0.000165787	2.73266	-8.59e-05	2.73334	-6.59e-05
2.73539	-0.000110381	2.73857	0.000164611	2.73675	-8.68e-05	2.73744	-6.52e-05
2.73948	-0.000113255	2.74267	0.000163582	2.74085	-8.77e-05	2.74153	-6.45e-05
2.74358	-0.000116008	2.74676	0.000162711	2.74494	-8.85e-05	2.74563	-6.4e-05
2.74767	-0.000118648	2.75086	0.000162004	2.74904	-8.92e-05	2.74972	-6.35e-05
2.75177	-0.00012118	2.75495	0.000161467	2.75313	-8.98e-05	2.75382	-6.3e-05
2.75586	-0.000123614	2.75905	0.000161099	2.75723	-9.02e-05	2.75791	-6.26e-05
2.75996	-0.000125955	2.76314	0.000160899	2.76132	-9.06e-05	2.76201	-6.22e-05
2.76405	-0.000128207	2.76724	0.000160861	2.76542	-9.09e-05	2.7661	-6.18e-05
2.76815	-0.000130373	2.77133	0.000160979	2.76951	-9.11e-05	2.7702	-6.14e-05
2.77224	-0.000132456	2.77543	0.000161249	2.77361	-9.12e-05	2.77429	-6.1e-05
2.77634	-0.000134458	2.77952	0.000161663	2.7777	-9.13e-05	2.77839	-6.07e-05
2.78043	-0.000136379	2.78362	0.000162213	2.7818	-9.12e-05	2.78248	-6.03e-05
2.78453	-0.000138217	2.78771	0.000162891	2.78589	-9.11e-05	2.78658	-5.99e-05
2.78862	-0.000139973	2.79181	0.000163689	2.78999	-9.09e-05	2.79067	-5.95e-05
2.79272	-0.000141647	2.7959	0.000164599	2.79408	-9.07e-05	2.79477	-5.91e-05
2.79681	-0.000143239	2.8	0.000165606	2.79818	-9.05e-05	2.79886	-5.86e-05
2.80091	-0.000144753	2.80409	0.000166705	2.80227	-9.02e-05	2.80296	-5.81e-05
2.805	-0.000146196	2.80818	0.000167888	2.80637	-8.99e-05	2.80705	-5.76e-05
2.8091	-0.000147576	2.81228	0.00016915	2.81046	-8.96e-05	2.81115	-5.7e-05
2.81319	-0.000148905	2.81637	0.000170482	2.81456	-8.94e-05	2.81524	-5.64e-05
2.81729	-0.000150195	2.82047	0.000171873	2.81865	-8.92e-05	2.81934	-5.57e-05
2.82138	-0.000151466	2.82456	0.000173317	2.82275	-8.91e-05	2.82343	-5.48e-05
2.82548	-0.00015274	2.82866	0.000174807	2.82684	-8.91e-05	2.82753	-5.39e-05
2.82957	-0.000154039	2.83275	0.000176337	2.83094	-8.92e-05	2.83162	-5.28e-05
2.83367	-0.000155391	2.83685	0.000177896	2.83503	-8.95e-05	2.83572	-5.16e-05
2.83776	-0.000156823	2.84094	0.000179469	2.83913	-8.99e-05	2.83981	-5.02e-05
2.84186	-0.000158372	2.84504	0.000181047	2.84322	-9.05e-05	2.84391	-4.87e-05
2.84595	-0.000160067	2.84913	0.000182617	2.84732	-9.13e-05	2.848	-4.7e-05
2.85005	-0.00016194	2.85323	0.000184169	2.85141	-9.23e-05	2.8521	-4.51e-05
2.85414	-0.000164023	2.85732	0.000185686	2.85551	-9.35e-05	2.85619	-4.31e-05
2.85823	-0.000166347	2.86142	0.000187158	2.8596	-9.5e-05	2.86028	-4.09e-05
2.86233	-0.00016894	2.86551	0.000188573	2.8637	-9.66e-05	2.86438	-3.85e-05
2.86642	-0.000171827	2.86961	0.000189924	2.86779	-9.84e-05	2.86847	-3.6e-05
2.87052	-0.000175033	2.8737	0.000191202	2.87189	-0.000100426	2.87257	-3.34e-05
2.87461	-0.000178575	2.8778	0.000192395	2.87598	-0.000102627	2.87666	-3.08e-05
2.87871	-0.000182468	2.88189	0.000193504	2.88008	-0.000104996	2.88076	-2.8e-05
2.8828	-0.000186724	2.88599	0.000194528	2.88417	-0.000107515	2.88485	-2.53e-05
2.8869	-0.000191345	2.89008	0.000195469	2.88827	-0.000110165	2.88895	-2.26e-05
2.89099	-0.000196336	2.89418	0.000196333	2.89236	-0.00011292	2.89304	-1.99e-05
2.89509	-0.000201698	2.89827	0.00019713	2.89646	-0.000115761	2.89714	-1.73e-05
2.89918	-0.000207426	2.90237	0.000197864	2.90055	-0.000118665	2.90123	-1.48e-05
2.90328	-0.000213512	2.90646	0.000198553	2.90465	-0.000121613	2.90533	-1.23e-05
2.90737	-0.000219946	2.91056	0.000199209	2.90874	-0.000124585	2.90942	-1.01e-05
2.91147	-0.000226716	2.91465	0.000199841	2.91284	-0.000127561	2.91352	-7.91e-06
2.91556	-0.000233803	2.91875	0.000200469	2.91693	-0.000130522	2.91761	-5.9e-06
2.91966	-0.000241192	2.92284	0.00020111	2.92102	-0.00013345	2.92171	-4.02e-06
2.92375	-0.000248864	2.92694	0.00020178	2.92512	-0.000136331	2.9258	-2.27e-06
2.92785	-0.000256806	2.93103	0.00020249	2.92921	-0.000139151	2.9299	-6.27e-07
2.93194	-0.000264998	2.93513	0.000203256	2.93331	-0.000141904	2.93399	9.11e-07
2.93604	-0.000273421	2.93922	0.000204089	2.9374	-0.000144584	2.93809	2.36e-06
2.94013	-0.000282056	2.94332	0.000204995	2.9415	-0.000147192	2.94218	3.75e-06
2.94423	-0.000290886	2.94741	0.00020598	2.94559	-0.000149729	2.94628	5.07e-06
2.94832	-0.000299892	2.95151	0.000207041	2.94969	-0.000152203	2.95037	6.35e-06
2.95242	-0.000309054	2.9556	0.00020818	2.95378	-0.000154623	2.95447	7.58e-06
2.95651	-0.00031835	2.9597	0.000209385	2.95788	-0.000157008	2.95856	8.77e-06
2.96061	-0.000327761	2.96379	0.000210644	2.96197	-0.000159373	2.96266	9.91e-06
2.9647	-0.000337266	2.96789	0.000211946	2.96607	-0.000161737	2.96675	1.1e-05
2.9688	-0.000346845	2.97198	0.000213275	2.97016	-0.00016412	2.97085	1.2e-05
2.97289	-0.000356474	2.97608	0.000214608	2.97426	-0.000166546	2.97494	1.29e-05
2.97699	-0.00036613	2.98017	0.000215926	2.97835	-0.000169035	2.97904	1.36e-05
2.98108	-0.000375791	2.98427	0.000217208	2.98245	-0.000171607	2.98313	1.42e-05
2.98518	-0.000385432	2.98836	0.000218434	2.98654	-0.000174279	2.98723	1.46e-05
2.98927	-0.000395031	2.99246	0.000219584	2.99064	-0.000177068	2.99132	1.48e-05
2.99337	-0.000404565	2.99655	0.000220641	2.99473	-0.000179981	2.99542	1.48e-05
2.99746	-0.000414005	3.00064	0.000221587	2.99883	-0.000183023	2.99951	1.45e-05
3.00156	-0.000423338	3.00474	0.000222411	3.00292	-0.000186193	3.00361	1.38e-05
3.00565	-0.000432538	3.00883	0.000223099	3.00702	-0.000189486	3.0077	1.29e-05
3.00975	-0.000441585	3.01293	0.000223645	3.01111	-0.000192891	3.0118	1.17e-05
3.01384	-0.000450458	3.01702	0.000224045	3.01521	-0.000196394	3.01589	1.01e-05
3.01794	-0.000459139	3.02112	0.000224298	3.0193	-0.000199979	3.01999	8.17e-06
3.02203	-0.00046761	3.02521	0.000224405	3.0234	-0.000203619	3.02408	5.92e-06
3.02613	-0.000475853	3.02931	0.000224379	3.02749	-0.000207288	3.02818	3.37e-06
3.03022	-0.000483854	3.0334	0.000224229	3.03159	-0.000210958	3.03227	5.24e-07
3.03432	-0.000491597	3.0375	0.000223968	3.03568	-0.0002146	3.03637	-2.6e-06
3.03841	-0.00049907	3.04159	0.000223609	3.03978	-0.000218184	3.04046	-5.99e-06
3.0425	-0.000506255	3.04569	0.000223166	3.04387	-0.000221684	3.04455	-9.6e-06
3.0466	-0.00051315	3.04978	0.000222654	3.04797	-0.000225076	3.04865	-1.34e-05
3.05069	-0.000519752	3.05388	0.000222085	3.05206	-0.000228334	3.05274	-1.74e-05
3.05479	-0.000526054	3.05797	0.000221468	3.05616	-0.000231437	3.05684	-2.16e-05
3.05888	-0.00053205	3.06207	0.000220814	3.06025	-0.000234363	3.06093	-2.59e-05
3.06298	-0.00053774	3.06616	0.000220126	3.06435	-0.000237096	3.06503	-3.03e-05
3.06707	-0.000543128	3.07026	0.000219406	3.06844	-0.000239627	3.06912	-3.48e-05
3.07117	-0.000548221	3.07435	0.000218653	3.07254	-0.000241944	3.07322	-3.94e-05
3.07526	-0.000553028	3.07845	0.00021786	3.07663	-0.000244036	3.07731	-4.41e-05
3.07936	-0.000557567	3.08254	0.000217012	3.08073	-0.000245896	3.08141	-4.89e-05
3.08345	-0.000561855	3.08664	0.000216103	3.08482	-0.000247519	3.0855	-5.37e-05
3.08755	-0.000565911	3.09073	0.000215118	3.08892	-0.000248904	3.0896	-5.85e-05
3.09164	-0.000569753	3.09483	0.000214046	3.09301	-0.000250043	3.09369	-6.34e-05
3.09574	-0.000573406	3.09892	0.000212871	3.09711	-0.000250935	3.09779	-6.83e-05
3.09983	-0.000576889	3.10302	0.000211583	3.1012	-0.000251581	3.10188	-7.32e-05
3.10393	-0.000580229	3.10711	0.000210171	3.1053	-0.000251979	3.10598	-7.81e-05
3.10802	-0.000583453	3.11121	0.000208625	3.10939	-0.00025214	3.11007	-8.3e-05
3.11212	-0.000586584	3.1153	0.00020694	3.11348	-0.000252067	3.11417	-8.8e-05
3.11621	-0.000589649	3.1194	0.000205118	3.11758	-0.00025177	3.11826	-9.29e-05
3.12031	-0.000592665	3.12349	0.000203151	3.12167	-0.000251261	3.12236	-9.77e-05
3.1244	-0.000595642	3.12759	0.000201042	3.12577	-0.000250552	3.12645	-0.000102538
3.1285	-0.00059859	3.13168	0.000198797	3.12986	-0.000249657	3.13055	-0.000107263
3.13259	-0.00060152	3.13578	0.000196425	3.13396	-0.000248593	3.13464	-0.000111884
3.13669	-0.000604437	3.13987	0.000193939	3.13805	-0.000247382	3.13874	-0.000116373
3.14078	-0.000607348	3.14397	0.000191351	3.14215	-0.000246043	3.14283	-0.000120707
3.14488	-0.000610254	3.14806	0.000188678	3.14624	-0.000244599	3.14693	-0.000124858
3.14897	-0.000613154	3.15216	0.000185932	3.15034	-0.000243075	3.15102	-0.0001288
3.15307	-0.000616042	3.15625	0.000183129	3.15443	-0.000241495	3.15512	-0.000132508
3.15716	-0.000618914	3.16035	0.000180283	3.15853	-0.000239886	3.15921	-0.000135963
3.16126	-0.00062176	3.16444	0.000177406	3.16262	-0.000238272	3.16331	-0.000139145
3.16535	-0.000624579	3.16854	0.000174508	3.16672	-0.000236678	3.1674	-0.00014204
3.16945	-0.000627361	3.17263	0.000171598	3.17081	-0.000235128	3.1715	-0.000144635
3.17354	-0.000630095	3.17673	0.000168682	3.17491	-0.000233643	3.17559	-0.000146917
3.17764	-0.00063278	3.18082	0.000165769	3.179	-0.000232241	3.17969	-0.000148881
3.18173	-0.000635407	3.18492	0.000162862	3.1831	-0.000230938	3.18378	-0.000150527
3.18583	-0.000637965	3.18901	0.000159966	3.18719	-0.000229746	3.18788	-0.000151859
3.18992	-0.000640445	3.1931	0.00015708	3.19129	-0.000228675	3.19197	-0.000152889
3.19402	-0.00064284	3.1972	0.000154208	3.19538	-0.000227735	3.19607	-0.000153626
3.19811	-0.000645139	3.20129	0.000151352	3.19948	-0.000226928	3.20016	-0.00015409
3.20221	-0.000647334	3.20539	0.000148512	3.20357	-0.00022626	3.20426	-0.0001543
3.2063	-0.000649415	3.20948	0.000145687	3.20767	-0.000225729	3.20835	-0.000154277
3.2104	-0.000651373	3.21358	0.000142879	3.21176	-0.000225337	3.21245	-0.000154048
3.21449	-0.000653206	3.21767	0.000140087	3.21586	-0.000225082	3.21654	-0.000153639
3.21859	-0.000654905	3.22177	0.000137314	3.21995	-0.000224964	3.22064	-0.000153076
3.22268	-0.000656468	3.22586	0.000134563	3.22405	-0.000224979	3.22473	-0.000152389
3.22678	-0.00065789	3.22996	0.000131835	3.22814	-0.000225121	3.22883	-0.000151602
3.23087	-0.000659173	3.23405	0.000129136	3.23224	-0.000225392	3.23292	-0.000150739
3.23496	-0.000660315	3.23815	0.000126469	3.23633	-0.000225785	3.23701	-0.000149825
3.23906	-0.000661316	3.24224	0.000123843	3.24043	-0.000226298	3.24111	-0.000148883
3.24315	-0.00066218	3.24634	0.000121261	3.24452	-0.000226927	3.2452	-0.000147932
3.24725	-0.000662911	3.25043	0.000118729	3.24862	-0.000227666	3.2493	-0.00014699
3.25134	-0.000663515	3.25453	0.000116255	3.25271	-0.000228509	3.25339	-0.00014608
3.25544	-0.000663998	3.25862	0.000113846	3.25681	-0.000229451	3.25749	-0.000145215
3.25953	-0.00066437	3.26272	0.00011151	3.2609	-0.000230488	3.26158	-0.000144406
3.26363	-0.000664642	3.26681	0.000109248	3.265	-0.000231613	3.26568	-0.000143667
3.26772	-0.00066482	3.27091	0.000107071	3.26909	-0.000232821	3.26977	-0.000143004
3.27182	-0.000664914	3.275	0.000104985	3.27319	-0.000234107	3.27387	-0.00014243
3.27591	-0.000664935	3.2791	0.000102994	3.27728	-0.000235464	3.27796	-0.000141956
3.28001	-0.000664885	3.28319	0.000101104	3.28138	-0.000236883	3.28206	-0.000141592
3.2841	-0.000664767	3.28729	9.93e-05	3.28547	-0.000238355	3.28615	-0.00014135
3.2882	-0.000664584	3.29138	9.76e-05	3.28957	-0.000239872	3.29025	-0.00014125
3.29229	-0.000664336	3.29548	9.61e-05	3.29366	-0.000241426	3.29434	-0.000141298
3.29639	-0.00066402	3.29957	9.46e-05	3.29775	-0.000243012	3.29844	-0.000141509
3.30048	-0.000663635	3.30367	9.32e-05	3.30185	-0.000244626	3.30253	-0.000141897
3.30458	-0.000663176	3.30776	9.2e-05	3.30594	-0.000246266	3.30663	-0.000142476
3.30867	-0.000662638	3.31186	9.08e-05	3.31004	-0.000247928	3.31072	-0.000143264
3.31277	-0.000662019	3.31595	8.98e-05	3.31413	-0.000249609	3.31482	-0.000144282
3.31686	-0.000661319	3.32005	8.88e-05	3.31823	-0.00025131	3.31891	-0.000145542
3.32096	-0.000660538	3.32414	8.79e-05	3.32232	-0.000253029	3.32301	-0.000147058
3.32505	-0.000659676	3.32824	8.72e-05	3.32642	-0.000254768	3.3271	-0.000148839
3.32915	-0.000658743	3.33233	8.65e-05	3.33051	-0.000256527	3.3312	-0.000150893
3.33324	-0.000657749	3.33643	8.6e-05	3.33461	-0.000258309	3.33529	-0.000153227
3.33734	-0.000656705	3.34052	8.55e-05	3.3387	-0.000260114	3.33939	-0.000155837
3.34143	-0.000655627	3.34462	8.51e-05	3.3428	-0.000261946	3.34348	-0.000158718
3.34553	-0.000654534	3.34871	8.49e-05	3.34689	-0.000263803	3.34758	-0.00016186
3.34962	-0.000653449	3.35281	8.47e-05	3.35099	-0.000265686	3.35167	-0.000165242
3.35372	-0.000652403	3.3569	8.47e-05	3.35508	-0.000267594	3.35577	-0.000168854
3.35781	-0.000651418	3.361	8.47e-05	3.35918	-0.000269525	3.35986	-0.000172664
3.36191	-0.00065052	3.36509	8.5e-05	3.36327	-0.000271485	3.36396	-0.000176641
3.366	-0.000649738	3.36919	8.53e-05	3.36737	-0.000273475	3.36805	-0.00018075
3.3701	-0.000649095	3.37328	8.57e-05	3.37146	-0.000275497	3.37215	-0.000184949
3.37419	-0.000648614	3.37738	8.63e-05	3.37556	-0.000277555	3.37624	-0.000189201
3.37829	-0.000648314	3.38147	8.7e-05	3.37965	-0.000279645	3.38034	-0.000193463
3.38238	-0.000648208	3.38556	8.79e-05	3.38375	-0.000281767	3.38443	-0.00019769
3.38648	-0.000648317	3.38966	8.88e-05	3.38784	-0.000283917	3.38853	-0.000201845
3.39057	-0.000648654	3.39375	8.98e-05	3.39194	-0.000286098	3.39262	-0.000205881
3.39467	-0.000649217	3.39785	9.1e-05	3.39603	-0.000288311	3.39672	-0.000209756
3.39876	-0.000650006	3.40194	9.22e-05	3.40013	-0.000290557	3.40081	-0.000213435
3.40286	-0.000651014	3.40604	9.35e-05	3.40422	-0.000292836	3.40491	-0.000216892
3.40695	-0.000652238	3.41013	9.48e-05	3.40832	-0.000295147	3.409	-0.000220098
3.41105	-0.000653663	3.41423	9.61e-05	3.41241	-0.000297487	3.4131	-0.00022303
3.41514	-0.000655276	3.41832	9.74e-05	3.41651	-0.000299852	3.41719	-0.000225671
3.41924	-0.000657062	3.42242	9.88e-05	3.4206	-0.000302236	3.42129	-0.00022801
3.42333	-0.000659005	3.42651	0.00010011	3.4247	-0.000304632	3.42538	-0.000230042
3.42742	-0.000661086	3.43061	0.000101402	3.42879	-0.000307038	3.42947	-0.000231766
3.43152	-0.00066329	3.4347	0.000102644	3.43289	-0.000309441	3.43357	-0.000233187
3.43561	-0.000665599	3.4388	0.000103831	3.43698	-0.000311831	3.43766	-0.000234317
3.43971	-0.000668002	3.44289	0.000104962	3.44108	-0.000314194	3.44176	-0.000235172
3.4438	-0.000670492	3.44699	0.000106035	3.44517	-0.000316516	3.44585	-0.000235775
3.4479	-0.000673057	3.45108	0.000107056	3.44927	-0.000318784	3.44995	-0.000236145
3.45199	-0.00067569	3.45518	0.000108027	3.45336	-0.000320978	3.45404	-0.000236309
3.45609	-0.000678386	3.45927	0.000108957	3.45746	-0.000323084	3.45814	-0.000236288
3.46018	-0.000681142	3.46337	0.000109858	3.46155	-0.000325082	3.46223	-0.000236116
3.46428	-0.000683958	3.46746	0.000110742	3.46565	-0.000326958	3.46633	-0.000235823
3.46837	-0.000686834	3.47156	0.000111621	3.46974	-0.000328695	3.47042	-0.000235435
3.47247	-0.000689776	3.47565	0.00011251	3.47384	-0.000330277	3.47452	-0.000234977
3.47656	-0.000692783	3.47975	0.000113418	3.47793	-0.000331695	3.47861	-0.000234481
3.48066	-0.000695854	3.48384	0.000114352	3.48203	-0.000332936	3.48271	-0.00023397
3.48475	-0.00069899	3.48794	0.000115315	3.48612	-0.000333989	3.4868	-0.00023346
3.48885	-0.000702192	3.49203	0.000116314	3.49021	-0.000334845	3.4909	-0.00023297
3.49294	-0.000705459	3.49613	0.00011735	3.49431	-0.000335498	3.49499	-0.000232514
3.49704	-0.00070879	3.50022	0.00011842	3.4984	-0.000335942	3.49909	-0.000232107
3.50113	-0.000712177	3.50432	0.000119512	3.5025	-0.000336176	3.50318	-0.000231756
3.50523	-0.000715615	3.50841	0.000120615	3.50659	-0.000336196	3.50728	-0.000231464
3.50932	-0.000719108	3.51251	0.000121716	3.51069	-0.000336008	3.51137	-0.000231232
3.51342	-0.000722651	3.5166	0.000122796	3.51478	-0.000335616	3.51547	-0.00023106
3.51751	-0.000726238	3.5207	0.000123835	3.51888	-0.000335023	3.51956	-0.000230946
3.52161	-0.000729862	3.52479	0.000124812	3.52297	-0.000334233	3.52366	-0.000230886
3.5257	-0.000733514	3.52889	0.000125702	3.52707	-0.000333253	3.52775	-0.000230871
3.5298	-0.000737185	3.53298	0.000126481	3.53116	-0.00033209	3.53185	-0.000230895
3.53389	-0.000740868	3.53708	0.000127126	3.53526	-0.00033075	3.53594	-0.000230957
3.53799	-0.000744552	3.54117	0.000127616	3.53935	-0.000329238	3.54004	-0.00023104
3.54208	-0.000748226	3.54527	0.000127931	3.54345	-0.000327566	3.54413	-0.000231137
3.54618	-0.000751885	3.54936	0.000128055	3.54754	-0.00032574	3.54823	-0.000231238
3.55027	-0.000755513	3.55346	0.000127972	3.55164	-0.000323767	3.55232	-0.000231334
3.55437	-0.000759098	3.55755	0.000127674	3.55573	-0.000321652	3.55642	-0.000231426
3.55846	-0.000762629	3.56165	0.000127153	3.55983	-0.0003194	3.56051	-0.000231509
3.56256	-0.000766085	3.56574	0.000126408	3.56392	-0.000317022	3.56461	-0.000231583
3.56665	-0.000769466	3.56983	0.000125438	3.56802	-0.000314525	3.5687	-0.000231647
3.57075	-0.000772759	3.57393	0.000124248	3.57211	-0.000311917	3.5728	-0.000231707
3.57484	-0.000775957	3.57802	0.000122846	3.57621	-0.000309211	3.57689	-0.000231768
3.57894	-0.000779057	3.58212	0.000121246	3.5803	-0.000306419	3.58099	-0.000231839
3.58303	-0.00078205	3.58621	0.000119462	3.5844	-0.000303551	3.58508	-0.000231934
3.58713	-0.000784934	3.59031	0.000117513	3.58849	-0.000300619	3.58918	-0.000232057
3.59122	-0.000787707	3.5944	0.000115419	3.59259	-0.000297636	3.59327	-0.000232221
3.59532	-0.00079037	3.5985	0.000113198	3.59668	-0.000294617	3.59737	-0.000232435
3.59941	-0.00079293	3.60259	0.000110876	3.60078	-0.000291578	3.60146	-0.000232712
3.60351	-0.000795396	3.60669	0.000108476	3.60487	-0.000288535	3.60556	-0.000233065
3.6076	-0.000797784	3.61078	0.000106022	3.60897	-0.000285502	3.60965	-0.000233503
3.6117	-0.000800109	3.61488	0.000103536	3.61306	-0.000282495	3.61375	-0.000234034
3.61579	-0.000802395	3.61897	0.000101037	3.61716	-0.000279524	3.61784	-0.000234665
3.61988	-0.000804662	3.62307	9.86e-05	3.62125	-0.000276608	3.62193	-0.000235403
3.62398	-0.000806943	3.62716	9.61e-05	3.62535	-0.000273759	3.62603	-0.000236248
3.62807	-0.000809265	3.63126	9.37e-05	3.62944	-0.000270987	3.63012	-0.000237201
3.63217	-0.000811657	3.63535	9.14e-05	3.63354	-0.000268298	3.63422	-0.000238259
3.63626	-0.000814149	3.63945	8.91e-05	3.63763	-0.000265698	3.63831	-0.000239417
3.64036	-0.000816766	3.64354	8.69e-05	3.64173	-0.00026319	3.64241	-0.000240666
3.64445	-0.000819533	3.64764	8.48e-05	3.64582	-0.000260772	3.6465	-0.000241996
3.64855	-0.000822469	3.65173	8.29e-05	3.64992	-0.000258445	3.6506	-0.000243395
3.65264	-0.000825593	3.65583	8.1e-05	3.65401	-0.000256206	3.65469	-0.00024485
3.65674	-0.000828916	3.65992	7.92e-05	3.65811	-0.000254052	3.65879	-0.000246344
3.66083	-0.000832444	3.66402	7.75e-05	3.6622	-0.000251981	3.66288	-0.000247862
3.66493	-0.000836175	3.66811	7.58e-05	3.6663	-0.000249991	3.66698	-0.000249388
3.66902	-0.000840106	3.67221	7.43e-05	3.67039	-0.000248081	3.67107	-0.000250905
3.67312	-0.000844231	3.6763	7.27e-05	3.67449	-0.000246251	3.67517	-0.000252394
3.67721	-0.00084853	3.6804	7.13e-05	3.67858	-0.000244508	3.67926	-0.00025384
3.68131	-0.00085298	3.68449	6.99e-05	3.68267	-0.000242857	3.68336	-0.000255226
3.6854	-0.000857552	3.68859	6.85e-05	3.68677	-0.000241306	3.68745	-0.000256538
3.6895	-0.000862216	3.69268	6.71e-05	3.69086	-0.00023987	3.69155	-0.000257765
3.69359	-0.000866936	3.69678	6.57e-05	3.69496	-0.000238563	3.69564	-0.000258899
3.69769	-0.000871673	3.70087	6.42e-05	3.69905	-0.000237404	3.69974	-0.000259933
3.70178	-0.000876387	3.70497	6.28e-05	3.70315	-0.00023641	3.70383	-0.000260862
3.70588	-0.000881041	3.70906	6.13e-05	3.70724	-0.000235603	3.70793	-0.000261685
3.70997	-0.000885593	3.71316	5.97e-05	3.71134	-0.000235003	3.71202	-0.000262404
3.71407	-0.000890004	3.71725	5.81e-05	3.71543	-0.000234636	3.71612	-0.000263025
3.71816	-0.000894237	3.72135	5.64e-05	3.71953	-0.000234524	3.72021	-0.000263555
3.72226	-0.000898256	3.72544	5.45e-05	3.72362	-0.000234688	3.72431	-0.000264008
3.72635	-0.000902033	3.72954	5.26e-05	3.72772	-0.000235146	3.7284	-0.000264399
3.73045	-0.000905537	3.73363	5.06e-05	3.73181	-0.000235913	3.7325	-0.000264748
3.73454	-0.000908745	3.73773	4.85e-05	3.73591	-0.000236999	3.73659	-0.000265079
3.73864	-0.000911638	3.74182	4.63e-05	3.74	-0.000238411	3.74069	-0.000265412
3.74273	-0.000914202	3.74592	4.4e-05	3.7441	-0.000240151	3.74478	-0.000265779
3.74683	-0.000916432	3.75001	4.16e-05	3.74819	-0.000242212	3.74888	-0.000266209
3.75092	-0.000918327	3.75411	3.91e-05	3.75229	-0.000244582	3.75297	-0.000266728
3.75502	-0.000919889	3.7582	3.66e-05	3.75638	-0.000247245	3.75707	-0.00026736
3.75911	-0.000921127	3.76229	3.4e-05	3.76048	-0.000250175	3.76116	-0.000268129
3.76321	-0.000922053	3.76639	3.13e-05	3.76457	-0.00025335	3.76526	-0.00026906
3.7673	-0.000922687	3.77048	2.86e-05	3.76867	-0.000256738	3.76935	-0.000270175
3.7714	-0.00092305	3.77458	2.59e-05	3.77276	-0.000260305	3.77345	-0.000271494
3.77549	-0.000923176	3.77867	2.32e-05	3.77686	-0.000264009	3.77754	-0.000273031
3.77959	-0.000923093	3.78277	2.05e-05	3.78095	-0.000267809	3.78164	-0.000274797
3.78368	-0.000922835	3.78686	1.8e-05	3.78505	-0.000271663	3.78573	-0.000276805
3.78778	-0.000922437	3.79096	1.54e-05	3.78914	-0.000275531	3.78983	-0.000279058
3.79187	-0.000921939	3.79505	1.3e-05	3.79324	-0.00027937	3.79392	-0.000281557
3.79597	-0.00092138	3.79915	1.07e-05	3.79733	-0.000283141	3.79802	-0.000284293
3.80006	-0.00092079	3.80324	8.54e-06	3.80143	-0.000286805	3.80211	-0.000287256
3.80415	-0.000920201	3.80734	6.52e-06	3.80552	-0.000290326	3.8062	-0.000290429
3.80825	-0.000919646	3.81143	4.65e-06	3.80962	-0.00029367	3.8103	-0.000293788
3.81234	-0.000919153	3.81553	2.94e-06	3.81371	-0.000296809	3.81439	-0.000297302
3.81644	-0.00091875	3.81962	1.39e-06	3.81781	-0.000299727	3.81849	-0.000300938
3.82053	-0.00091846	3.82372	2.15e-08	3.8219	-0.000302404	3.82258	-0.000304654
3.82463	-0.000918302	3.82781	-1.18e-06	3.826	-0.000304827	3.82668	-0.00030841
3.82872	-0.000918292	3.83191	-2.22e-06	3.83009	-0.000306986	3.83077	-0.000312162
3.83282	-0.000918442	3.836	-3.11e-06	3.83419	-0.000308874	3.83487	-0.000315863
3.83691	-0.00091876	3.8401	-3.83e-06	3.83828	-0.00031049	3.83896	-0.000319464
3.84101	-0.000919248	3.84419	-4.4e-06	3.84238	-0.000311834	3.84306	-0.000322917
3.8451	-0.00091991	3.84829	-4.83e-06	3.84647	-0.000312914	3.84715	-0.000326171
3.8492	-0.000920753	3.85238	-5.12e-06	3.85057	-0.000313743	3.85125	-0.00032918
3.85329	-0.00092177	3.85648	-5.27e-06	3.85466	-0.000314325	3.85534	-0.0003319
3.85739	-0.000922959	3.86057	-5.3e-06	3.85876	-0.000314675	3.85944	-0.000334295
3.86148	-0.000924311	3.86467	-5.2e-06	3.86285	-0.000314807	3.86353	-0.000336331
3.86558	-0.000925821	3.86876	-4.98e-06	3.86695	-0.000314735	3.86763	-0.000337987
3.86967	-0.000927483	3.87286	-4.65e-06	3.87104	-0.000314477	3.87172	-0.000339247
3.87377	-0.000929283	3.87695	-4.21e-06	3.87513	-0.000314057	3.87582	-0.000340101
3.87786	-0.000931213	3.88105	-3.65e-06	3.87923	-0.000313492	3.87991	-0.000340555
3.88196	-0.000933261	3.88514	-3e-06	3.88332	-0.000312804	3.88401	-0.000340621
3.88605	-0.000935422	3.88924	-2.23e-06	3.88742	-0.000312012	3.8881	-0.000340321
3.89015	-0.000937686	3.89333	-1.37e-06	3.89151	-0.00031114	3.8922	-0.000339687
3.89424	-0.000940049	3.89743	-4.17e-07	3.89561	-0.000310209	3.89629	-0.00033876
3.89834	-0.000942504	3.90152	6.26e-07	3.8997	-0.000309241	3.90039	-0.000337585
3.90243	-0.000945045	3.90562	1.75e-06	3.9038	-0.000308257	3.90448	-0.000336212
3.90653	-0.000947668	3.90971	2.95e-06	3.90789	-0.000307282	3.90858	-0.000334691
3.91062	-0.000950371	3.91381	4.21e-06	3.91199	-0.000306337	3.91267	-0.000333076
3.91472	-0.000953153	3.9179	5.53e-06	3.91608	-0.000305442	3.91677	-0.000331418
3.91881	-0.000956012	3.922	6.88e-06	3.92018	-0.000304618	3.92086	-0.00032977
3.92291	-0.000958958	3.92609	8.26e-06	3.92427	-0.000303888	3.92496	-0.000328178
3.927	-0.000961997	3.93019	9.66e-06	3.92837	-0.00030327	3.92905	-0.000326683
3.9311	-0.00096513	3.93428	1.11e-05	3.93246	-0.000302782	3.93315	-0.00032532
3.93519	-0.000968364	3.93838	1.25e-05	3.93656	-0.00030244	3.93724	-0.000324113
3.93929	-0.000971704	3.94247	1.39e-05	3.94065	-0.000302259	3.94134	-0.000323077
3.94338	-0.000975159	3.94657	1.52e-05	3.94475	-0.000302251	3.94543	-0.000322226
3.94748	-0.000978736	3.95066	1.65e-05	3.94884	-0.000302424	3.94953	-0.000321554
3.95157	-0.000982438	3.95475	1.78e-05	3.95294	-0.000302786	3.95362	-0.000321052
3.95567	-0.000986275	3.95885	1.91e-05	3.95703	-0.000303338	3.95772	-0.000320698
3.95976	-0.000990248	3.96294	2.03e-05	3.96113	-0.000304079	3.96181	-0.00032047
3.96386	-0.00099436	3.96704	2.15e-05	3.96522	-0.000305007	3.96591	-0.000320337
3.96795	-0.00099861	3.97113	2.26e-05	3.96932	-0.000306113	3.97	-0.000320264
3.97205	-0.001003	3.97523	2.37e-05	3.97341	-0.000307388	3.9741	-0.000320214
3.97614	-0.00100753	3.97932	2.48e-05	3.97751	-0.000308817	3.97819	-0.000320149
3.98024	-0.0010122	3.98342	2.58e-05	3.9816	-0.000310383	3.98229	-0.000320031
3.98433	-0.00101699	3.98751	2.68e-05	3.9857	-0.000312067	3.98638	-0.000319824
3.98843	-0.0010219	3.99161	2.78e-05	3.98979	-0.000313852	3.99048	-0.000319496
3.99252	-0.00102692	3.9957	2.89e-05	3.99389	-0.000315719	3.99457	-0.000319019
3.99661	-0.00103204	3.9998	2.99e-05	3.99798	-0.000317643	3.99866	-0.000318373
4.00071	-0.00103724	4.00389	3.09e-05	4.00208	-0.000319608	4.00276	-0.000317543
4.0048	-0.00104251	4.00799	3.2e-05	4.00617	-0.000321591	4.00685	-0.000316521
4.0089	-0.00104784	4.01208	3.31e-05	4.01027	-0.000323578	4.01095	-0.00031531
4.01299	-0.0010532	4.01618	3.42e-05	4.01436	-0.000325554	4.01504	-0.000313919
4.01709	-0.00105858	4.02027	3.54e-05	4.01846	-0.000327507	4.01914	-0.000312363
4.02118	-0.00106397	4.02437	3.66e-05	4.02255	-0.000329431	4.02323	-0.000310665
4.02528	-0.00106933	4.02846	3.79e-05	4.02665	-0.000331331	4.02733	-0.000308856
4.02937	-0.00107466	4.03256	3.92e-05	4.03074	-0.000333211	4.03142	-0.000306968
4.03347	-0.00107991	4.03665	4.05e-05	4.03484	-0.000335073	4.03552	-0.00030504
4.03756	-0.00108507	4.04075	4.19e-05	4.03893	-0.000336931	4.03961	-0.000303109
4.04166	-0.00109011	4.04484	4.33e-05	4.04303	-0.000338798	4.04371	-0.00030122
4.04575	-0.001095	4.04894	4.47e-05	4.04712	-0.000340691	4.0478	-0.000299412
4.04985	-0.00109973	4.05303	4.61e-05	4.05122	-0.000342631	4.0519	-0.00029772
4.05394	-0.00110426	4.05713	4.74e-05	4.05531	-0.00034464	4.05599	-0.00029618
4.05804	-0.00110858	4.06122	4.88e-05	4.0594	-0.000346739	4.06009	-0.000294818
4.06213	-0.00111267	4.06532	5.01e-05	4.0635	-0.000348955	4.06418	-0.000293654
4.06623	-0.0011165	4.06941	5.14e-05	4.06759	-0.00035131	4.06828	-0.000292702
4.07032	-0.00112008	4.07351	5.26e-05	4.07169	-0.000353825	4.07237	-0.000291966
4.07442	-0.00112337	4.0776	5.37e-05	4.07578	-0.000356522	4.07647	-0.000291447
4.07851	-0.00112637	4.0817	5.48e-05	4.07988	-0.000359418	4.08056	-0.000291135
4.08261	-0.00112909	4.08579	5.57e-05	4.08397	-0.000362529	4.08466	-0.000291012
4.0867	-0.0011315	4.08989	5.66e-05	4.08807	-0.000365861	4.08875	-0.000291052
4.0908	-0.00113362	4.09398	5.74e-05	4.09216	-0.000369419	4.09285	-0.000291235
4.09489	-0.00113543	4.09808	5.81e-05	4.09626	-0.000373203	4.09694	-0.000291527
4.09899	-0.00113694	4.10217	5.88e-05	4.10035	-0.000377206	4.10104	-0.000291893
4.10308	-0.00113815	4.10627	5.93e-05	4.10445	-0.000381419	4.10513	-0.000292299
4.10718	-0.00113904	4.11036	5.98e-05	4.10854	-0.000385823	4.10923	-0.00029271
4.11127	-0.00113964	4.11446	6.03e-05	4.11264	-0.000390397	4.11332	-0.000293097
4.11537	-0.00113995	4.11855	6.08e-05	4.11673	-0.000395113	4.11742	-0.000293429
4.11946	-0.00113997	4.12265	6.12e-05	4.12083	-0.000399943	4.12151	-0.000293684
4.12356	-0.00113971	4.12674	6.17e-05	4.12492	-0.000404855	4.12561	-0.000293838
4.12765	-0.00113918	4.13084	6.21e-05	4.12902	-0.000409811	4.1297	-0.000293879
4.13175	-0.0011384	4.13493	6.27e-05	4.13311	-0.000414776	4.1338	-0.000293794
4.13584	-0.00113737	4.13903	6.33e-05	4.13721	-0.000419713	4.13789	-0.000293576
4.13994	-0.00113611	4.14312	6.39e-05	4.1413	-0.000424586	4.14199	-0.000293224
4.14403	-0.00113463	4.14721	6.47e-05	4.1454	-0.000429364	4.14608	-0.000292735
4.14813	-0.00113296	4.15131	6.56e-05	4.14949	-0.000434015	4.15018	-0.000292117
4.15222	-0.00113112	4.1554	6.66e-05	4.15359	-0.000438514	4.15427	-0.000291372
4.15632	-0.00112912	4.1595	6.76e-05	4.15768	-0.00044284	4.15837	-0.000290513
4.16041	-0.001127	4.16359	6.89e-05	4.16178	-0.000446982	4.16246	-0.00028954
4.16451	-0.00112478	4.16769	7.02e-05	4.16587	-0.000450929	4.16656	-0.000288459
4.1686	-0.00112249	4.17178	7.16e-05	4.16997	-0.000454679	4.17065	-0.000287274
4.1727	-0.00112017	4.17588	7.31e-05	4.17406	-0.000458233	4.17475	-0.000285986
4.17679	-0.00111784	4.17997	7.46e-05	4.17816	-0.000461598	4.17884	-0.000284596
4.18089	-0.00111553	4.18407	7.62e-05	4.18225	-0.000464786	4.18294	-0.000283104
4.18498	-0.00111326	4.18816	7.79e-05	4.18635	-0.000467812	4.18703	-0.000281511
4.18907	-0.00111106	4.19226	7.95e-05	4.19044	-0.000470696	4.19112	-0.000279816
4.19317	-0.00110895	4.19635	8.12e-05	4.19454	-0.000473459	4.19522	-0.000278018
4.19726	-0.00110695	4.20045	8.28e-05	4.19863	-0.000476121	4.19931	-0.000276116
4.20136	-0.00110506	4.20454	8.44e-05	4.20273	-0.000478698	4.20341	-0.000274114
4.20545	-0.00110333	4.20864	8.59e-05	4.20682	-0.000481208	4.2075	-0.000272019
4.20955	-0.00110174	4.21273	8.73e-05	4.21092	-0.000483666	4.2116	-0.000269842
4.21364	-0.0011003	4.21683	8.86e-05	4.21501	-0.000486084	4.21569	-0.000267591
4.21774	-0.001099	4.22092	8.98e-05	4.21911	-0.000488471	4.21979	-0.000265282
4.22183	-0.00109786	4.22502	9.09e-05	4.2232	-0.000490832	4.22388	-0.000262932
4.22593	-0.00109687	4.22911	9.19e-05	4.2273	-0.000493176	4.22798	-0.000260565
4.23002	-0.00109602	4.23321	9.27e-05	4.23139	-0.000495501	4.23207	-0.000258208
4.23412	-0.00109531	4.2373	9.34e-05	4.23549	-0.000497809	4.23617	-0.000255892
4.23821	-0.00109474	4.2414	9.4e-05	4.23958	-0.000500094	4.24026	-0.000253651
4.24231	-0.00109431	4.24549	9.44e-05	4.24368	-0.000502352	4.24436	-0.000251524
4.2464	-0.00109402	4.24959	9.48e-05	4.24777	-0.000504577	4.24845	-0.00024955
4.2505	-0.00109388	4.25368	9.5e-05	4.25186	-0.000506762	4.25255	-0.000247768
4.25459	-0.00109389	4.25778	9.52e-05	4.25596	-0.000508901	4.25664	-0.000246221
4.25869	-0.00109407	4.26187	9.53e-05	4.26005	-0.000510985	4.26074	-0.000244947
4.26278	-0.00109443	4.26597	9.53e-05	4.26415	-0.000513012	4.26483	-0.000243986
4.26688	-0.00109499	4.27006	9.52e-05	4.26824	-0.000514973	4.26893	-0.000243372
4.27097	-0.00109575	4.27416	9.51e-05	4.27234	-0.000516862	4.27302	-0.000243138
4.27507	-0.00109674	4.27825	9.5e-05	4.27643	-0.000518669	4.27712	-0.000243308
4.27916	-0.00109798	4.28235	9.48e-05	4.28053	-0.000520389	4.28121	-0.000243904
4.28326	-0.00109947	4.28644	9.47e-05	4.28462	-0.000522014	4.28531	-0.00024494
4.28735	-0.00110125	4.29054	9.45e-05	4.28872	-0.00052354	4.2894	-0.000246421
4.29145	-0.00110331	4.29463	9.43e-05	4.29281	-0.00052496	4.2935	-0.000248349
4.29554	-0.00110569	4.29873	9.4e-05	4.29691	-0.000526263	4.29759	-0.000250712
4.29964	-0.00110839	4.30282	9.38e-05	4.301	-0.000527438	4.30169	-0.000253502
4.30373	-0.0011114	4.30692	9.35e-05	4.3051	-0.000528475	4.30578	-0.000256701
4.30783	-0.00111474	4.31101	9.33e-05	4.30919	-0.000529361	4.30988	-0.000260278
4.31192	-0.00111839	4.31511	9.29e-05	4.31329	-0.000530082	4.31397	-0.000264199
4.31602	-0.00112236	4.3192	9.25e-05	4.31738	-0.000530625	4.31807	-0.000268422
4.32011	-0.00112661	4.3233	9.21e-05	4.32148	-0.000530972	4.32216	-0.000272898
4.32421	-0.00113115	4.32739	9.16e-05	4.32557	-0.00053111	4.32626	-0.000277578
4.3283	-0.00113594	4.33149	9.09e-05	4.32967	-0.000531023	4.33035	-0.000282404
4.3324	-0.00114095	4.33558	9.02e-05	4.33376	-0.000530696	4.33445	-0.000287321
4.33649	-0.00114616	4.33967	8.93e-05	4.33786	-0.000530116	4.33854	-0.00029227
4.34059	-0.00115152	4.34377	8.83e-05	4.34195	-0.000529269	4.34264	-0.000297189
4.34468	-0.00115699	4.34786	8.71e-05	4.34605	-0.000528137	4.34673	-0.000302021
4.34878	-0.00116254	4.35196	8.56e-05	4.35014	-0.00052671	4.35083	-0.000306707
4.35287	-0.00116813	4.35605	8.4e-05	4.35424	-0.000524977	4.35492	-0.000311195
4.35697	-0.00117372	4.36015	8.21e-05	4.35833	-0.000522929	4.35902	-0.000315433
4.36106	-0.00117928	4.36424	7.99e-05	4.36243	-0.000520557	4.36311	-0.000319374
4.36516	-0.00118478	4.36834	7.75e-05	4.36652	-0.000517855	4.36721	-0.000322978
4.36925	-0.00119019	4.37243	7.48e-05	4.37062	-0.000514819	4.3713	-0.000326207
4.37334	-0.00119549	4.37653	7.17e-05	4.37471	-0.000511449	4.37539	-0.000329033
4.37744	-0.00120067	4.38062	6.84e-05	4.37881	-0.000507758	4.37949	-0.000331435
4.38153	-0.0012057	4.38472	6.47e-05	4.3829	-0.000503744	4.38358	-0.000333397
4.38563	-0.0012106	4.38881	6.06e-05	4.387	-0.000499418	4.38768	-0.000334911
4.38972	-0.00121536	4.39291	5.62e-05	4.39109	-0.00049479	4.39177	-0.000335976
4.39382	-0.00122	4.397	5.15e-05	4.39519	-0.000489883	4.39587	-0.000336601
4.39791	-0.00122451	4.4011	4.64e-05	4.39928	-0.000484711	4.39996	-0.000336802
4.40201	-0.00122891	4.40519	4.11e-05	4.40338	-0.000479294	4.40406	-0.000336599
4.4061	-0.00123323	4.40929	3.54e-05	4.40747	-0.000473658	4.40815	-0.000336021
4.4102	-0.00123749	4.41338	2.94e-05	4.41157	-0.000467828	4.41225	-0.000335102
4.41429	-0.00124171	4.41748	2.31e-05	4.41566	-0.000461835	4.41634	-0.000333878
4.41839	-0.00124591	4.42157	1.66e-05	4.41976	-0.000455714	4.42044	-0.000332401
4.42248	-0.00125012	4.42567	9.92e-06	4.42385	-0.000449496	4.42453	-0.000330715
4.42658	-0.00125436	4.42976	3.05e-06	4.42795	-0.000443217	4.42863	-0.000328869
4.43067	-0.00125864	4.43386	-3.93e-06	4.43204	-0.000436911	4.43272	-0.000326913
4.43477	-0.00126298	4.43795	-1.1e-05	4.43614	-0.000430618	4.43682	-0.000324901
4.43886	-0.00126741	4.44205	-1.81e-05	4.44023	-0.000424375	4.44091	-0.000322883
4.44296	-0.00127192	4.44614	-2.51e-05	4.44432	-0.000418217	4.44501	-0.000320911
4.44705	-0.00127652	4.45024	-3.21e-05	4.44842	-0.000412184	4.4491	-0.000319034
4.45115	-0.00128122	4.45433	-3.9e-05	4.45251	-0.000406312	4.4532	-0.000317295
4.45524	-0.001286	4.45843	-4.57e-05	4.45661	-0.000400632	4.45729	-0.000315735
4.45934	-0.00129087	4.46252	-5.22e-05	4.4607	-0.000395176	4.46139	-0.000314391
4.46343	-0.00129582	4.46662	-5.84e-05	4.4648	-0.000389971	4.46548	-0.000313293
4.46753	-0.00130083	4.47071	-6.42e-05	4.46889	-0.000385043	4.46958	-0.000312467
4.47162	-0.00130589	4.47481	-6.97e-05	4.47299	-0.000380413	4.47367	-0.000311929
4.47572	-0.00131099	4.4789	-7.49e-05	4.47708	-0.000376098	4.47777	-0.000311696
4.47981	-0.00131611	4.483	-7.95e-05	4.48118	-0.000372115	4.48186	-0.000311776
4.48391	-0.00132124	4.48709	-8.38e-05	4.48527	-0.000368473	4.48596	-0.000312167
4.488	-0.00132635	4.49119	-8.76e-05	4.48937	-0.000365173	4.49005	-0.000312864
4.4921	-0.00133143	4.49528	-9.1e-05	4.49346	-0.000362215	4.49415	-0.000313854
4.49619	-0.00133645	4.49938	-9.39e-05	4.49756	-0.000359594	4.49824	-0.000315123
4.50029	-0.0013414	4.50347	-9.64e-05	4.50165	-0.000357302	4.50234	-0.000316648
4.50438	-0.00134625	4.50757	-9.85e-05	4.50575	-0.000355326	4.50643	-0.000318406
4.50848	-0.00135097	4.51166	-0.000100201	4.50984	-0.000353651	4.51053	-0.000320382
4.51257	-0.00135554	4.51576	-0.000101582	4.51394	-0.000352258	4.51462	-0.000322548
4.51667	-0.00135996	4.51985	-0.000102666	4.51803	-0.000351126	4.51872	-0.000324875
4.52076	-0.00136418	4.52394	-0.000103502	4.52213	-0.000350235	4.52281	-0.000327342
4.52486	-0.0013682	4.52804	-0.000104133	4.52622	-0.000349561	4.52691	-0.000329918
4.52895	-0.00137199	4.53213	-0.000104606	4.53032	-0.000349085	4.531	-0.000332578
4.53305	-0.00137554	4.53623	-0.000104971	4.53441	-0.000348791	4.5351	-0.000335306
4.53714	-0.00137884	4.54032	-0.00010527	4.53851	-0.000348658	4.53919	-0.000338074
4.54124	-0.00138188	4.54442	-0.000105548	4.5426	-0.000348671	4.54329	-0.000340864
4.54533	-0.00138465	4.54851	-0.000105853	4.5467	-0.000348817	4.54738	-0.000343659
4.54943	-0.00138715	4.55261	-0.000106218	4.55079	-0.000349085	4.55148	-0.000346445
4.55352	-0.00138939	4.5567	-0.000106674	4.55489	-0.000349467	4.55557	-0.000349213
4.55762	-0.00139137	4.5608	-0.000107248	4.55898	-0.000349958	4.55967	-0.000351959
4.56171	-0.00139311	4.56489	-0.000107959	4.56308	-0.000350555	4.56376	-0.000354678
4.5658	-0.00139461	4.56899	-0.000108822	4.56717	-0.000351257	4.56785	-0.000357381
4.5699	-0.00139591	4.57308	-0.000109845	4.57127	-0.000352065	4.57195	-0.000360066
4.57399	-0.00139702	4.57718	-0.00011103	4.57536	-0.000352982	4.57604	-0.000362737
4.57809	-0.00139796	4.58127	-0.000112375	4.57946	-0.000354017	4.58014	-0.000365408
4.58218	-0.00139876	4.58537	-0.000113871	4.58355	-0.00035517	4.58423	-0.000368088
4.58628	-0.00139945	4.58946	-0.000115507	4.58765	-0.000356446	4.58833	-0.000370784
4.59037	-0.00140005	4.59356	-0.000117266	4.59174	-0.000357848	4.59242	-0.000373511
4.59447	-0.00140057	4.59765	-0.000119128	4.59584	-0.00035938	4.59652	-0.000376281
4.59856	-0.00140106	4.60175	-0.000121068	4.59993	-0.000361047	4.60061	-0.000379109
4.60266	-0.00140152	4.60584	-0.000123067	4.60403	-0.000362851	4.60471	-0.000382009
4.60675	-0.00140197	4.60994	-0.000125098	4.60812	-0.00036479	4.6088	-0.00038499
4.61085	-0.00140242	4.61403	-0.000127138	4.61222	-0.000366861	4.6129	-0.000388067
4.61494	-0.0014029	4.61813	-0.000129157	4.61631	-0.000369059	4.61699	-0.00039125
4.61904	-0.00140341	4.62222	-0.000131132	4.62041	-0.000371378	4.62109	-0.000394549
4.62313	-0.00140396	4.62632	-0.000133037	4.6245	-0.000373809	4.62518	-0.000397965
4.62723	-0.00140456	4.63041	-0.000134854	4.62859	-0.000376338	4.62928	-0.000401495
4.63132	-0.00140522	4.63451	-0.000136563	4.63269	-0.000378952	4.63337	-0.000405135
4.63542	-0.00140594	4.6386	-0.000138151	4.63678	-0.000381636	4.63747	-0.000408874
4.63951	-0.00140673	4.6427	-0.000139604	4.64088	-0.000384372	4.64156	-0.000412701
4.64361	-0.0014076	4.64679	-0.000140912	4.64497	-0.000387146	4.64566	-0.000416601
4.6477	-0.00140856	4.65089	-0.000142066	4.64907	-0.000389936	4.64975	-0.000420551
4.6518	-0.00140962	4.65498	-0.000143062	4.65316	-0.000392726	4.65385	-0.000424524
4.65589	-0.00141079	4.65908	-0.0001439	4.65726	-0.000395498	4.65794	-0.000428491
4.65999	-0.00141208	4.66317	-0.000144582	4.66135	-0.000398229	4.66204	-0.00043242
4.66408	-0.00141352	4.66727	-0.000145106	4.66545	-0.000400902	4.66613	-0.000436276
4.66818	-0.0014151	4.67136	-0.000145472	4.66954	-0.000403498	4.67023	-0.000440026
4.67227	-0.00141686	4.67546	-0.000145684	4.67364	-0.000405996	4.67432	-0.000443637
4.67637	-0.00141879	4.67955	-0.000145743	4.67773	-0.000408384	4.67842	-0.000447076
4.68046	-0.00142091	4.68365	-0.000145654	4.68183	-0.000410648	4.68251	-0.000450316
4.68456	-0.00142324	4.68774	-0.000145417	4.68592	-0.000412773	4.68661	-0.000453326
4.68865	-0.00142579	4.69184	-0.000145036	4.69002	-0.000414748	4.6907	-0.000456082
4.69275	-0.00142855	4.69593	-0.000144513	4.69411	-0.000416558	4.6948	-0.000458567
4.69684	-0.00143154	4.70003	-0.000143856	4.69821	-0.000418194	4.69889	-0.000460767
4.70094	-0.00143475	4.70412	-0.000143066	4.7023	-0.000419645	4.70299	-0.000462679
4.70503	-0.00143818	4.70822	-0.000142159	4.7064	-0.0004209	4.70708	-0.000464303
4.70913	-0.00144181	4.71231	-0.000141141	4.71049	-0.000421952	4.71118	-0.000465646
4.71322	-0.00144563	4.7164	-0.000140024	4.71459	-0.000422795	4.71527	-0.000466726
4.71732	-0.00144963	4.7205	-0.00013882	4.71868	-0.000423423	4.71937	-0.000467561
4.72141	-0.00145378	4.72459	-0.000137548	4.72278	-0.00042383	4.72346	-0.000468176
4.72551	-0.00145805	4.72869	-0.000136231	4.72687	-0.000424017	4.72756	-0.000468597
4.7296	-0.00146243	4.73278	-0.000134885	4.73097	-0.000423981	4.73165	-0.000468859
4.7337	-0.00146687	4.73688	-0.000133531	4.73506	-0.000423722	4.73575	-0.000468997
4.73779	-0.00147134	4.74097	-0.000132193	4.73916	-0.000423239	4.73984	-0.000469039
4.74189	-0.00147581	4.74507	-0.000130893	4.74325	-0.00042254	4.74394	-0.000469018
4.74598	-0.00148025	4.74916	-0.000129655	4.74735	-0.000421628	4.74803	-0.000468961
4.75008	-0.00148462	4.75326	-0.000128503	4.75144	-0.00042052	4.75213	-0.000468891
4.75417	-0.0014889	4.75735	-0.000127456	4.75554	-0.000419231	4.75622	-0.000468826
4.75826	-0.00149306	4.76145	-0.00012653	4.75963	-0.000417773	4.76031	-0.000468779
4.76236	-0.00149707	4.76554	-0.000125738	4.76373	-0.000416165	4.76441	-0.000468757
4.76645	-0.00150092	4.76964	-0.000125091	4.76782	-0.000414425	4.7685	-0.00046876
4.77055	-0.00150458	4.77373	-0.000124592	4.77192	-0.000412583	4.7726	-0.000468781
4.77464	-0.00150805	4.77783	-0.000124242	4.77601	-0.000410658	4.77669	-0.000468811
4.77874	-0.00151132	4.78192	-0.000124038	4.78011	-0.000408671	4.78079	-0.000468826
4.78283	-0.00151438	4.78602	-0.000123971	4.7842	-0.000406641	4.78488	-0.000468808
4.78693	-0.00151726	4.79011	-0.000124031	4.7883	-0.00040459	4.78898	-0.000468742
4.79102	-0.00151995	4.79421	-0.000124204	4.79239	-0.000402542	4.79307	-0.000468598
4.79512	-0.00152249	4.7983	-0.000124473	4.79649	-0.000400521	4.79717	-0.000468348
4.79921	-0.0015249	4.8024	-0.00012482	4.80058	-0.000398539	4.80126	-0.000467972
4.80331	-0.00152721	4.80649	-0.000125226	4.80468	-0.00039661	4.80536	-0.000467441
4.8074	-0.00152946	4.81059	-0.000125672	4.80877	-0.000394745	4.80945	-0.000466732
4.8115	-0.0015317	4.81468	-0.000126136	4.81287	-0.000392953	4.81355	-0.00046583
4.81559	-0.00153399	4.81878	-0.000126597	4.81696	-0.000391241	4.81764	-0.000464713
4.81969	-0.00153635	4.82287	-0.000127038	4.82105	-0.000389612	4.82174	-0.000463377
4.82378	-0.00153886	4.82697	-0.000127442	4.82515	-0.000388067	4.82583	-0.000461824
4.82788	-0.00154155	4.83106	-0.000127786	4.82924	-0.000386605	4.82993	-0.000460052
4.83197	-0.00154448	4.83516	-0.000128048	4.83334	-0.000385225	4.83402	-0.00045807
4.83607	-0.00154769	4.83925	-0.000128211	4.83743	-0.000383923	4.83812	-0.000455886
4.84016	-0.00155123	4.84335	-0.000128256	4.84153	-0.000382696	4.84221	-0.000453519
4.84426	-0.00155512	4.84744	-0.000128167	4.84562	-0.00038154	4.84631	-0.000450997
4.84835	-0.00155939	4.85154	-0.000127928	4.84972	-0.000380447	4.8504	-0.000448338
4.85245	-0.00156406	4.85563	-0.000127523	4.85381	-0.00037942	4.8545	-0.000445571
4.85654	-0.00156914	4.85973	-0.000126938	4.85791	-0.000378451	4.85859	-0.000442729
4.86064	-0.00157464	4.86382	-0.00012616	4.862	-0.000377536	4.86269	-0.000439844
4.86473	-0.00158055	4.86792	-0.000125178	4.8661	-0.000376674	4.86678	-0.000436948
4.86883	-0.00158686	4.87201	-0.000123979	4.87019	-0.000375861	4.87088	-0.000434077
4.87292	-0.00159355	4.87611	-0.000122563	4.87429	-0.000375099	4.87497	-0.000431263
4.87702	-0.00160059	4.8802	-0.00012093	4.87838	-0.000374386	4.87907	-0.000428539
4.88111	-0.00160795	4.8843	-0.000119075	4.88248	-0.000373723	4.88316	-0.000425935
4.88521	-0.0016156	4.88839	-0.000117002	4.88657	-0.00037311	4.88726	-0.000423493
4.8893	-0.0016235	4.89249	-0.000114718	4.89067	-0.000372547	4.89135	-0.000421243
4.8934	-0.0016316	4.89658	-0.000112233	4.89476	-0.000372035	4.89545	-0.000419205
4.89749	-0.00163986	4.90068	-0.000109564	4.89886	-0.000371574	4.89954	-0.000417403
4.90159	-0.00164825	4.90477	-0.000106726	4.90295	-0.000371161	4.90364	-0.000415848
4.90568	-0.00165672	4.90886	-0.00010375	4.90705	-0.000370797	4.90773	-0.000414554
4.90978	-0.00166523	4.91296	-0.00010066	4.91114	-0.000370482	4.91183	-0.000413526
4.91387	-0.00167375	4.91705	-9.75e-05	4.91524	-0.000370209	4.91592	-0.000412771
4.91797	-0.00168225	4.92115	-9.43e-05	4.91933	-0.000369972	4.92002	-0.000412287
4.92206	-0.00169069	4.92524	-9.1e-05	4.92343	-0.000369766	4.92411	-0.000412075
4.92616	-0.00169905	4.92934	-8.78e-05	4.92752	-0.000369585	4.92821	-0.00041213
4.93025	-0.0017073	4.93343	-8.47e-05	4.93162	-0.000369419	4.9323	-0.000412445
4.93435	-0.00171541	4.93753	-8.16e-05	4.93571	-0.000369258	4.9364	-0.000413012
4.93844	-0.00172337	4.94162	-7.87e-05	4.93981	-0.000369094	4.94049	-0.000413823
4.94254	-0.00173115	4.94572	-7.6e-05	4.9439	-0.000368916	4.94459	-0.000414871
4.94663	-0.00173874	4.94981	-7.34e-05	4.948	-0.000368716	4.94868	-0.000416145
4.95072	-0.0017461	4.95391	-7.11e-05	4.95209	-0.000368485	4.95277	-0.000417638
4.95482	-0.00175324	4.958	-6.91e-05	4.95619	-0.000368213	4.95687	-0.000419338
4.95891	-0.00176013	4.9621	-6.74e-05	4.96028	-0.000367891	4.96096	-0.000421236
4.96301	-0.00176676	4.96619	-6.59e-05	4.96438	-0.000367512	4.96506	-0.000423319
4.9671	-0.00177311	4.97029	-6.48e-05	4.96847	-0.000367077	4.96915	-0.000425578
4.9712	-0.00177919	4.97438	-6.41e-05	4.97257	-0.000366578	4.97325	-0.000428002
4.97529	-0.00178497	4.97848	-6.36e-05	4.97666	-0.000366015	4.97734	-0.000430578
4.97939	-0.00179045	4.98257	-6.36e-05	4.98076	-0.000365388	4.98144	-0.000433291
4.98348	-0.00179563	4.98667	-6.38e-05	4.98485	-0.000364702	4.98553	-0.000436124
4.98758	-0.00180049	4.99076	-6.44e-05	4.98895	-0.000363963	4.98963	-0.000439056
4.99167	-0.00180504	4.99486	-6.54e-05	4.99304	-0.000363177	4.99372	-0.000442062
4.99577	-0.00180928	4.99895	-6.66e-05	4.99714	-0.000362357	4.99782	-0.000445117
4.99986	-0.0018132	5.00305	-6.81e-05	5.00123	-0.000361517	5.00191	-0.000448191
5.00396	-0.00181682	5.00714	-6.99e-05	5.00533	-0.000360669	5.00601	-0.000451252
5.00805	-0.00182013	5.01124	-7.19e-05	5.00942	-0.000359837	5.0101	-0.000454267
5.01215	-0.00182314	5.01533	-7.42e-05	5.01351	-0.000359034	5.0142	-0.000457194
5.01624	-0.00182586	5.01943	-7.66e-05	5.01761	-0.000358282	5.01829	-0.000459994
5.02034	-0.00182828	5.02352	-7.92e-05	5.0217	-0.000357599	5.02239	-0.000462625
5.02443	-0.00183042	5.02762	-8.2e-05	5.0258	-0.000357004	5.02648	-0.000465048
5.02853	-0.00183227	5.03171	-8.49e-05	5.02989	-0.000356517	5.03058	-0.000467226
5.03262	-0.00183385	5.03581	-8.79e-05	5.03399	-0.000356153	5.03467	-0.000469124
5.03672	-0.00183516	5.0399	-9.1e-05	5.03808	-0.000355928	5.03877	-0.00047071
5.04081	-0.0018362	5.044	-9.41e-05	5.04218	-0.000355851	5.04286	-0.000471959
5.04491	-0.00183698	5.04809	-9.73e-05	5.04627	-0.000355932	5.04696	-0.00047285
5.049	-0.00183752	5.05219	-0.000100536	5.05037	-0.000356175	5.05105	-0.000473366
5.0531	-0.0018378	5.05628	-0.000103767	5.05446	-0.00035658	5.05515	-0.000473498
5.05719	-0.00183785	5.06038	-0.000106989	5.05856	-0.000357146	5.05924	-0.000473245
5.06129	-0.00183767	5.06447	-0.000110187	5.06265	-0.000357862	5.06334	-0.000472615
5.06538	-0.00183726	5.06857	-0.000113341	5.06675	-0.000358713	5.06743	-0.000471624
5.06948	-0.00183665	5.07266	-0.000116442	5.07084	-0.000359678	5.07153	-0.000470294
5.07357	-0.00183585	5.07676	-0.000119477	5.07494	-0.000360733	5.07562	-0.000468655
5.07767	-0.00183488	5.08085	-0.000122427	5.07903	-0.000361846	5.07972	-0.000466744
5.08176	-0.00183376	5.08495	-0.000125275	5.08313	-0.000362984	5.08381	-0.000464604
5.08586	-0.0018325	5.08904	-0.000128005	5.08722	-0.00036411	5.08791	-0.000462278
5.08995	-0.00183113	5.09314	-0.000130601	5.09132	-0.000365189	5.092	-0.000459821
5.09405	-0.00182968	5.09723	-0.000133057	5.09541	-0.000366181	5.0961	-0.000457281
5.09814	-0.00182817	5.10132	-0.000135351	5.09951	-0.000367045	5.10019	-0.000454718
5.10224	-0.00182664	5.10542	-0.00013747	5.1036	-0.000367744	5.10429	-0.000452185
5.10633	-0.00182513	5.10951	-0.000139402	5.1077	-0.000368244	5.10838	-0.000449733
5.11043	-0.00182367	5.11361	-0.000141138	5.11179	-0.000368513	5.11248	-0.00044741
5.11452	-0.00182227	5.1177	-0.00014267	5.11589	-0.00036852	5.11657	-0.000445262
5.11862	-0.00182099	5.1218	-0.000143991	5.11998	-0.000368248	5.12067	-0.000443328
5.12271	-0.00181985	5.12589	-0.000145097	5.12408	-0.000367674	5.12476	-0.000441641
5.12681	-0.00181887	5.12999	-0.000145991	5.12817	-0.000366783	5.12886	-0.000440224
5.1309	-0.00181809	5.13408	-0.000146677	5.13227	-0.000365565	5.13295	-0.000439098
5.13499	-0.00181753	5.13818	-0.000147159	5.13636	-0.000364017	5.13704	-0.000438275
5.13909	-0.0018172	5.14227	-0.000147445	5.14046	-0.000362138	5.14114	-0.000437764
5.14318	-0.00181713	5.14637	-0.000147546	5.14455	-0.000359932	5.14523	-0.000437565
5.14728	-0.00181732	5.15046	-0.000147471	5.14865	-0.000357408	5.14933	-0.000437667
5.15137	-0.00181779	5.15456	-0.000147229	5.15274	-0.000354578	5.15342	-0.000438056
5.15547	-0.00181854	5.15865	-0.000146833	5.15684	-0.000351455	5.15752	-0.000438715
5.15956	-0.00181958	5.16275	-0.000146296	5.16093	-0.000348055	5.16161	-0.000439617
5.16366	-0.00182089	5.16684	-0.000145628	5.16503	-0.000344395	5.16571	-0.000440734
5.16775	-0.00182248	5.17094	-0.000144838	5.16912	-0.000340497	5.1698	-0.000442037
5.17185	-0.00182433	5.17503	-0.000143938	5.17322	-0.00033638	5.1739	-0.000443492
5.17594	-0.00182644	5.17913	-0.000142929	5.17731	-0.000332068	5.17799	-0.000445063
5.18004	-0.00182879	5.18322	-0.000141813	5.18141	-0.000327583	5.18209	-0.000446727
5.18413	-0.00183136	5.18732	-0.000140592	5.1855	-0.000322957	5.18618	-0.000448446
5.18823	-0.00183416	5.19141	-0.000139263	5.1896	-0.000318217	5.19028	-0.000450193
5.19232	-0.00183716	5.19551	-0.000137823	5.19369	-0.000313393	5.19437	-0.000451938
5.19642	-0.00184035	5.1996	-0.000136266	5.19779	-0.00030852	5.19847	-0.000453656
5.20051	-0.00184372	5.2037	-0.000134587	5.20188	-0.000303637	5.20256	-0.00045533
5.20461	-0.00184728	5.20779	-0.00013278	5.20597	-0.000298781	5.20666	-0.000456944
5.2087	-0.001851	5.21189	-0.000130841	5.21007	-0.000293989	5.21075	-0.000458488
5.2128	-0.00185488	5.21598	-0.000128767	5.21416	-0.000289299	5.21485	-0.000459955
5.21689	-0.00185891	5.22008	-0.000126564	5.21826	-0.000284749	5.21894	-0.00046134
5.22099	-0.00186309	5.22417	-0.000124235	5.22235	-0.000280378	5.22304	-0.000462646
5.22508	-0.00186742	5.22827	-0.000121788	5.22645	-0.000276225	5.22713	-0.000463877
5.22918	-0.00187188	5.23236	-0.000119236	5.23054	-0.000272323	5.23123	-0.000465042
5.23327	-0.00187648	5.23646	-0.000116597	5.23464	-0.000268702	5.23532	-0.000466154
5.23737	-0.0018812	5.24055	-0.000113891	5.23873	-0.00026539	5.23942	-0.000467224
5.24146	-0.00188605	5.24465	-0.000111142	5.24283	-0.000262411	5.24351	-0.000468277
5.24556	-0.00189101	5.24874	-0.000108379	5.24692	-0.000259778	5.24761	-0.000469331
5.24965	-0.00189606	5.25284	-0.000105631	5.25102	-0.000257512	5.2517	-0.000470407
5.25375	-0.00190121	5.25693	-0.000102937	5.25511	-0.000255619	5.2558	-0.000471525
5.25784	-0.00190644	5.26103	-0.000100335	5.25921	-0.000254102	5.25989	-0.000472707
5.26194	-0.00191174	5.26512	-9.78e-05	5.2633	-0.000252963	5.26399	-0.000473968
5.26603	-0.00191709	5.26922	-9.55e-05	5.2674	-0.000252192	5.26808	-0.000475333
5.27013	-0.00192246	5.27331	-9.34e-05	5.27149	-0.000251778	5.27218	-0.000476814
5.27422	-0.00192784	5.27741	-9.14e-05	5.27559	-0.000251709	5.27627	-0.000478419
5.27832	-0.0019332	5.2815	-8.96e-05	5.27968	-0.000251959	5.28037	-0.000480155
5.28241	-0.00193852	5.2856	-8.81e-05	5.28378	-0.000252507	5.28446	-0.000482027
5.28651	-0.00194377	5.28969	-8.69e-05	5.28787	-0.000253326	5.28856	-0.000484032
5.2906	-0.00194892	5.29378	-8.58e-05	5.29197	-0.00025439	5.29265	-0.000486165
5.2947	-0.00195394	5.29788	-8.5e-05	5.29606	-0.000255673	5.29675	-0.000488419
5.29879	-0.00195881	5.30197	-8.44e-05	5.30016	-0.000257146	5.30084	-0.000490779
5.30289	-0.00196348	5.30607	-8.41e-05	5.30425	-0.000258779	5.30494	-0.000493231
5.30698	-0.00196792	5.31016	-8.39e-05	5.30835	-0.000260544	5.30903	-0.000495754
5.31108	-0.00197212	5.31426	-8.38e-05	5.31244	-0.000262412	5.31313	-0.000498324
5.31517	-0.00197604	5.31835	-8.39e-05	5.31654	-0.000264357	5.31722	-0.000500914
5.31927	-0.00197966	5.32245	-8.4e-05	5.32063	-0.000266356	5.32132	-0.000503497
5.32336	-0.00198296	5.32654	-8.43e-05	5.32473	-0.00026839	5.32541	-0.000506046
5.32745	-0.00198593	5.33064	-8.45e-05	5.32882	-0.000270439	5.3295	-0.000508527
5.33155	-0.00198855	5.33473	-8.48e-05	5.33292	-0.000272484	5.3336	-0.00051091
5.33564	-0.00199082	5.33883	-8.5e-05	5.33701	-0.000274512	5.33769	-0.000513167
5.33974	-0.00199274	5.34292	-8.53e-05	5.34111	-0.000276512	5.34179	-0.000515269
5.34383	-0.00199432	5.34702	-8.54e-05	5.3452	-0.000278477	5.34588	-0.000517192
5.34793	-0.00199558	5.35111	-8.56e-05	5.3493	-0.000280403	5.34998	-0.000518914
5.35202	-0.00199653	5.35521	-8.57e-05	5.35339	-0.000282289	5.35407	-0.000520415
5.35612	-0.0019972	5.3593	-8.57e-05	5.35749	-0.000284132	5.35817	-0.000521681
5.36021	-0.00199762	5.3634	-8.58e-05	5.36158	-0.00028595	5.36226	-0.000522706
5.36431	-0.00199782	5.36749	-8.58e-05	5.36568	-0.00028775	5.36636	-0.000523478
5.3684	-0.00199783	5.37159	-8.58e-05	5.36977	-0.000289542	5.37045	-0.000523997
5.3725	-0.00199772	5.37568	-8.58e-05	5.37387	-0.000291335	5.37455	-0.00052426
5.37659	-0.00199752	5.37978	-8.59e-05	5.37796	-0.000293142	5.37864	-0.00052428
5.38069	-0.00199728	5.38387	-8.6e-05	5.38206	-0.000294976	5.38274	-0.000524059
5.38478	-0.00199703	5.38797	-8.62e-05	5.38615	-0.000296851	5.38683	-0.000523612
5.38888	-0.00199681	5.39206	-8.64e-05	5.39024	-0.000298777	5.39093	-0.000522949
5.39297	-0.00199667	5.39616	-8.67e-05	5.39434	-0.000300767	5.39502	-0.000522097
5.39707	-0.00199665	5.40025	-8.71e-05	5.39843	-0.000302827	5.39912	-0.000521073
5.40116	-0.00199677	5.40435	-8.76e-05	5.40253	-0.000304965	5.40321	-0.000519898
5.40526	-0.00199706	5.40844	-8.82e-05	5.40662	-0.000307188	5.40731	-0.000518597
5.40935	-0.00199755	5.41254	-8.88e-05	5.41072	-0.000309499	5.4114	-0.000517198
5.41345	-0.00199826	5.41663	-8.94e-05	5.41481	-0.000311898	5.4155	-0.000515725
5.41754	-0.0019992	5.42073	-9.01e-05	5.41891	-0.000314385	5.41959	-0.000514204
5.42164	-0.00200039	5.42482	-9.08e-05	5.423	-0.000316953	5.42369	-0.000512664
5.42573	-0.00200183	5.42892	-9.15e-05	5.4271	-0.000319594	5.42778	-0.000511133
5.42983	-0.00200352	5.43301	-9.22e-05	5.43119	-0.0003223	5.43188	-0.000509638
5.43392	-0.00200545	5.43711	-9.28e-05	5.43529	-0.000325062	5.43597	-0.000508207
5.43802	-0.00200762	5.4412	-9.34e-05	5.43938	-0.000327869	5.44007	-0.000506865
5.44211	-0.00201003	5.4453	-9.39e-05	5.44348	-0.000330714	5.44416	-0.000505636
5.44621	-0.00201265	5.44939	-9.43e-05	5.44757	-0.000333587	5.44826	-0.000504545
5.4503	-0.00201546	5.45349	-9.46e-05	5.45167	-0.00033648	5.45235	-0.000503612
5.4544	-0.00201845	5.45758	-9.48e-05	5.45576	-0.000339384	5.45645	-0.000502866
5.45849	-0.0020216	5.46168	-9.48e-05	5.45986	-0.000342296	5.46054	-0.000502315
5.46259	-0.00202489	5.46577	-9.48e-05	5.46395	-0.000345209	5.46464	-0.000501971
5.46668	-0.00202829	5.46987	-9.46e-05	5.46805	-0.000348118	5.46873	-0.000501841
5.47078	-0.00203179	5.47396	-9.43e-05	5.47214	-0.000351015	5.47283	-0.000501925
5.47487	-0.00203537	5.47806	-9.39e-05	5.47624	-0.000353897	5.47692	-0.000502221
5.47897	-0.00203902	5.48215	-9.34e-05	5.48033	-0.000356757	5.48102	-0.00050273
5.48306	-0.00204273	5.48624	-9.28e-05	5.48443	-0.000359591	5.48511	-0.000503433
5.48716	-0.00204649	5.49034	-9.2e-05	5.48852	-0.000362392	5.48921	-0.000504313
5.49125	-0.00205029	5.49443	-9.12e-05	5.49262	-0.000365152	5.4933	-0.000505346
5.49535	-0.00205415	5.49853	-9.03e-05	5.49671	-0.000367863	5.4974	-0.000506503
5.49944	-0.00205806	5.50262	-8.93e-05	5.50081	-0.000370516	5.50149	-0.000507749
5.50354	-0.00206204	5.50672	-8.82e-05	5.5049	-0.0003731	5.50559	-0.000509048
5.50763	-0.0020661	5.51081	-8.71e-05	5.509	-0.000375601	5.50968	-0.000510359
5.51173	-0.00207026	5.51491	-8.59e-05	5.51309	-0.000378008	5.51378	-0.000511644
5.51582	-0.00207452	5.519	-8.47e-05	5.51719	-0.000380309	5.51787	-0.000512864
5.51991	-0.00207891	5.5231	-8.34e-05	5.52128	-0.00038249	5.52196	-0.000513978
5.52401	-0.00208345	5.52719	-8.22e-05	5.52538	-0.000384538	5.52606	-0.000514947
5.5281	-0.00208814	5.53129	-8.09e-05	5.52947	-0.00038644	5.53015	-0.000515734
5.5322	-0.002093	5.53538	-7.97e-05	5.53357	-0.000388188	5.53425	-0.000516309
5.53629	-0.00209805	5.53948	-7.85e-05	5.53766	-0.00038977	5.53834	-0.000516645
5.54039	-0.00210327	5.54357	-7.73e-05	5.54176	-0.000391179	5.54244	-0.000516712
5.54448	-0.0021087	5.54767	-7.62e-05	5.54585	-0.000392406	5.54653	-0.000516491
5.54858	-0.0021143	5.55176	-7.52e-05	5.54995	-0.000393446	5.55063	-0.000515963
5.55267	-0.0021201	5.55586	-7.43e-05	5.55404	-0.000394297	5.55472	-0.000515121
5.55677	-0.00212608	5.55995	-7.35e-05	5.55814	-0.000394954	5.55882	-0.000513964
5.56086	-0.00213222	5.56405	-7.28e-05	5.56223	-0.000395421	5.56291	-0.000512493
5.56496	-0.00213851	5.56814	-7.23e-05	5.56633	-0.000395701	5.56701	-0.000510714
5.56905	-0.00214492	5.57224	-7.2e-05	5.57042	-0.000395795	5.5711	-0.000508638
5.57315	-0.00215144	5.57633	-7.18e-05	5.57452	-0.000395706	5.5752	-0.000506285
5.57724	-0.00215803	5.58043	-7.18e-05	5.57861	-0.000395436	5.57929	-0.000503682
5.58134	-0.00216467	5.58452	-7.2e-05	5.5827	-0.000394988	5.58339	-0.000500849
5.58543	-0.00217134	5.58862	-7.24e-05	5.5868	-0.000394365	5.58748	-0.000497818
5.58953	-0.002178	5.59271	-7.3e-05	5.59089	-0.000393567	5.59158	-0.00049462
5.59362	-0.00218463	5.59681	-7.38e-05	5.59499	-0.000392595	5.59567	-0.000491295
5.59772	-0.00219121	5.6009	-7.48e-05	5.59908	-0.00039145	5.59977	-0.000487883
5.60181	-0.00219771	5.605	-7.6e-05	5.60318	-0.000390128	5.60386	-0.000484436
5.60591	-0.00220411	5.60909	-7.75e-05	5.60727	-0.000388629	5.60796	-0.000481004
5.61	-0.00221039	5.61319	-7.91e-05	5.61137	-0.000386949	5.61205	-0.000477638
5.6141	-0.00221653	5.61728	-8.09e-05	5.61546	-0.00038509	5.61615	-0.000474392
5.61819	-0.00222251	5.62138	-8.28e-05	5.61956	-0.000383051	5.62024	-0.000471316
5.62229	-0.00222833	5.62547	-8.49e-05	5.62365	-0.00038083	5.62434	-0.00046846
5.62638	-0.00223395	5.62957	-8.72e-05	5.62775	-0.000378425	5.62843	-0.000465874
5.63048	-0.00223938	5.63366	-8.95e-05	5.63184	-0.000375836	5.63253	-0.000463604
5.63457	-0.00224458	5.63776	-9.2e-05	5.63594	-0.000373067	5.63662	-0.000461696
5.63867	-0.00224956	5.64185	-9.45e-05	5.64003	-0.00037012	5.64072	-0.00046019
5.64276	-0.00225429	5.64595	-9.71e-05	5.64413	-0.000367006	5.64481	-0.000459122
5.64686	-0.00225876	5.65004	-9.96e-05	5.64822	-0.000363739	5.64891	-0.00045852
5.65095	-0.00226296	5.65414	-0.000102208	5.65232	-0.00036033	5.653	-0.000458408
5.65505	-0.00226687	5.65823	-0.000104736	5.65641	-0.000356793	5.6571	-0.000458803
5.65914	-0.0022705	5.66233	-0.000107206	5.66051	-0.000353151	5.66119	-0.000459713
5.66324	-0.00227382	5.66642	-0.000109597	5.6646	-0.000349432	5.66529	-0.000461143
5.66733	-0.00227683	5.67051	-0.00011189	5.6687	-0.000345662	5.66938	-0.000463093
5.67143	-0.00227952	5.67461	-0.000114066	5.67279	-0.000341871	5.67348	-0.000465555
5.67552	-0.00228189	5.6787	-0.00011611	5.67689	-0.000338093	5.67757	-0.000468517
5.67962	-0.00228391	5.6828	-0.000118007	5.68098	-0.000334363	5.68167	-0.000471959
5.68371	-0.0022856	5.68689	-0.00011975	5.68508	-0.00033072	5.68576	-0.000475854
5.68781	-0.00228696	5.69099	-0.000121331	5.68917	-0.000327208	5.68986	-0.000480174
5.6919	-0.00228798	5.69508	-0.000122749	5.69327	-0.000323864	5.69395	-0.00048489
5.696	-0.00228869	5.69918	-0.000124004	5.69736	-0.000320731	5.69805	-0.000489962
5.70009	-0.00228908	5.70327	-0.000125103	5.70146	-0.000317849	5.70214	-0.000495356
5.70418	-0.00228917	5.70737	-0.000126056	5.70555	-0.000315257	5.70623	-0.000501029
5.70828	-0.00228898	5.71146	-0.000126872	5.70965	-0.000312995	5.71033	-0.000506942
5.71237	-0.00228854	5.71556	-0.000127566	5.71374	-0.000311094	5.71442	-0.000513058
5.71647	-0.00228787	5.71965	-0.000128154	5.71784	-0.000309591	5.71852	-0.000519344
5.72056	-0.00228698	5.72375	-0.000128654	5.72193	-0.000308513	5.72261	-0.000525759
5.72466	-0.00228592	5.72784	-0.000129088	5.72603	-0.000307881	5.72671	-0.000532267
5.72875	-0.00228472	5.73194	-0.000129476	5.73012	-0.000307716	5.7308	-0.000538836
5.73285	-0.0022834	5.73603	-0.000129841	5.73422	-0.000308026	5.7349	-0.000545441
5.73694	-0.00228198	5.74013	-0.000130203	5.73831	-0.000308817	5.73899	-0.000552054
5.74104	-0.00228051	5.74422	-0.000130586	5.74241	-0.000310086	5.74309	-0.000558647
5.74513	-0.00227902	5.74832	-0.000131013	5.7465	-0.000311833	5.74718	-0.000565196
5.74923	-0.00227752	5.75241	-0.000131505	5.7506	-0.000314043	5.75128	-0.000571684
5.75332	-0.00227605	5.75651	-0.000132082	5.75469	-0.000316697	5.75537	-0.000578094
5.75742	-0.00227464	5.7606	-0.000132763	5.75879	-0.00031977	5.75947	-0.00058441
5.76151	-0.00227331	5.7647	-0.000133566	5.76288	-0.000323234	5.76356	-0.000590616
5.76561	-0.00227207	5.76879	-0.00013451	5.76698	-0.000327053	5.76766	-0.000596698
5.7697	-0.00227094	5.77289	-0.00013561	5.77107	-0.00033119	5.77175	-0.000602645
5.7738	-0.00226993	5.77698	-0.000136879	5.77516	-0.0003356	5.77585	-0.000608446
5.77789	-0.00226905	5.78108	-0.000138328	5.77926	-0.000340238	5.77994	-0.000614083
5.78199	-0.00226828	5.78517	-0.000139967	5.78335	-0.000345053	5.78404	-0.000619536
5.78608	-0.00226764	5.78927	-0.000141806	5.78745	-0.000349998	5.78813	-0.000624789
5.79018	-0.00226712	5.79336	-0.000143844	5.79154	-0.000355022	5.79223	-0.00062981
5.79427	-0.0022667	5.79746	-0.000146081	5.79564	-0.000360075	5.79632	-0.000634572
5.79837	-0.00226638	5.80155	-0.000148515	5.79973	-0.000365107	5.80042	-0.000639044
5.80246	-0.00226613	5.80565	-0.000151134	5.80383	-0.000370072	5.80451	-0.000643198
5.80656	-0.00226595	5.80974	-0.000153935	5.80792	-0.000374923	5.80861	-0.000647001
5.81065	-0.00226581	5.81384	-0.000156905	5.81202	-0.000379621	5.8127	-0.000650424
5.81475	-0.0022657	5.81793	-0.000160026	5.81611	-0.000384128	5.8168	-0.000653437
5.81884	-0.00226559	5.82203	-0.000163275	5.82021	-0.000388411	5.82089	-0.000656013
5.82294	-0.00226547	5.82612	-0.000166627	5.8243	-0.00039244	5.82499	-0.000658135
5.82703	-0.00226532	5.83022	-0.000170056	5.8284	-0.000396194	5.82908	-0.000659788
5.83113	-0.00226513	5.83431	-0.000173532	5.83249	-0.000399657	5.83318	-0.000660962
5.83522	-0.00226487	5.83841	-0.000177018	5.83659	-0.00040282	5.83727	-0.000661657
5.83932	-0.00226454	5.8425	-0.000180479	5.84068	-0.000405676	5.84137	-0.000661884
5.84341	-0.00226413	5.8466	-0.000183879	5.84478	-0.000408227	5.84546	-0.000661657
5.84751	-0.00226363	5.85069	-0.000187181	5.84887	-0.000410478	5.84956	-0.000661001
5.8516	-0.00226304	5.85479	-0.000190345	5.85297	-0.000412445	5.85365	-0.000659945
5.8557	-0.00226234	5.85888	-0.000193346	5.85706	-0.000414142	5.85775	-0.000658529
5.85979	-0.00226155	5.86297	-0.000196153	5.86116	-0.000415592	5.86184	-0.000656797
5.86389	-0.00226066	5.86707	-0.000198739	5.86525	-0.000416818	5.86594	-0.000654794
5.86798	-0.00225967	5.87116	-0.00020108	5.86935	-0.000417849	5.87003	-0.000652565
5.87208	-0.00225858	5.87526	-0.000203158	5.87344	-0.000418715	5.87413	-0.000650158
5.87617	-0.00225741	5.87935	-0.000204965	5.87754	-0.000419449	5.87822	-0.000647612
5.88027	-0.00225615	5.88345	-0.000206493	5.88163	-0.000420085	5.88232	-0.000644973
5.88436	-0.00225481	5.88754	-0.000207742	5.88573	-0.000420654	5.88641	-0.000642276
5.88846	-0.0022534	5.89164	-0.000208715	5.88982	-0.00042119	5.89051	-0.00063955
5.89255	-0.00225193	5.89573	-0.000209432	5.89392	-0.000421723	5.8946	-0.000636821
5.89664	-0.00225039	5.89983	-0.000209899	5.89801	-0.000422279	5.89869	-0.000634099
5.90074	-0.00224878	5.90392	-0.000210134	5.90211	-0.000422885	5.90279	-0.000631394
5.90483	-0.00224712	5.90802	-0.000210158	5.9062	-0.000423561	5.90688	-0.000628703
5.90893	-0.0022454	5.91211	-0.000209996	5.9103	-0.000424324	5.91098	-0.000626021
5.91302	-0.00224364	5.91621	-0.000209671	5.91439	-0.000425186	5.91507	-0.000623336
5.91712	-0.00224184	5.9203	-0.000209206	5.91849	-0.000426151	5.91917	-0.000620636
5.92121	-0.00223999	5.9244	-0.000208632	5.92258	-0.000427218	5.92326	-0.000617905
5.92531	-0.00223812	5.92849	-0.000207971	5.92668	-0.000428382	5.92736	-0.000615124
5.9294	-0.00223623	5.93259	-0.000207244	5.93077	-0.000429633	5.93145	-0.000612272
5.9335	-0.00223433	5.93668	-0.000206471	5.93487	-0.000430959	5.93555	-0.000609332
5.93759	-0.00223245	5.94078	-0.000205669	5.93896	-0.00043234	5.93964	-0.000606299
5.94169	-0.0022306	5.94487	-0.000204852	5.94306	-0.000433757	5.94374	-0.000603151
5.94578	-0.00222878	5.94897	-0.000204031	5.94715	-0.000435184	5.94783	-0.000599877
5.94988	-0.00222703	5.95306	-0.000203215	5.95125	-0.0004366	5.95193	-0.000596471
5.95397	-0.00222536	5.95716	-0.000202411	5.95534	-0.00043798	5.95602	-0.00059293
5.95807	-0.00222381	5.96125	-0.000201621	5.95943	-0.000439301	5.96012	-0.000589257
5.96216	-0.00222238	5.96535	-0.000200848	5.96353	-0.000440539	5.96421	-0.000585457
5.96626	-0.00222113	5.96944	-0.000200092	5.96762	-0.000441671	5.96831	-0.000581537
5.97035	-0.00222005	5.97354	-0.000199357	5.97172	-0.000442687	5.9724	-0.000577507
5.97445	-0.00221919	5.97763	-0.000198649	5.97581	-0.00044357	5.9765	-0.000573375
5.97854	-0.00221856	5.98173	-0.00019797	5.97991	-0.00044431	5.98059	-0.000569169
5.98264	-0.00221817	5.98582	-0.000197326	5.984	-0.000444898	5.98469	-0.000564904
5.98673	-0.00221804	5.98992	-0.000196723	5.9881	-0.000445334	5.98878	-0.000560601
5.99083	-0.00221818	5.99401	-0.000196167	5.99219	-0.000445616	5.99288	-0.000556284
5.99492	-0.00221862	5.99811	-0.00019567	5.99629	-0.000445748	5.99697	-0.000551979
5.99902	-0.00221933	6.0022	-0.000195241	6.00038	-0.000445734	6.00107	-0.000547712
6.00311	-0.00222032	6.0063	-0.000194894	6.00448	-0.000445581	6.00516	-0.00054351
6.00721	-0.0022216	6.01039	-0.000194645	6.00857	-0.000445294	6.00926	-0.000539406
6.0113	-0.00222313	6.01449	-0.000194506	6.01267	-0.000444881	6.01335	-0.00053543
6.0154	-0.00222491	6.01858	-0.000194488	6.01676	-0.00044435	6.01745	-0.000531614
6.01949	-0.0022269	6.02268	-0.000194602	6.02086	-0.000443707	6.02154	-0.000527991
6.02359	-0.0022291	6.02677	-0.000194855	6.02495	-0.000442961	6.02564	-0.000524593
6.02768	-0.00223147	6.03087	-0.000195251	6.02905	-0.000442118	6.02973	-0.000521448
6.03178	-0.00223398	6.03496	-0.000195791	6.03314	-0.000441182	6.03383	-0.000518596
6.03587	-0.00223661	6.03906	-0.000196467	6.03724	-0.000440156	6.03792	-0.000516074
6.03997	-0.00223933	6.04315	-0.000197276	6.04133	-0.000439043	6.04202	-0.000513915
6.04406	-0.00224212	6.04725	-0.000198201	6.04543	-0.000437844	6.04611	-0.000512145
6.04816	-0.00224496	6.05134	-0.00019922	6.04952	-0.000436564	6.05021	-0.00051079
6.05225	-0.00224784	6.05543	-0.000200309	6.05362	-0.0004352	6.0543	-0.000509871
6.05635	-0.00225074	6.05953	-0.000201436	6.05771	-0.000433751	6.0584	-0.000509406
6.06044	-0.00225366	6.06362	-0.000202567	6.06181	-0.000432216	6.06249	-0.000509411
6.06454	-0.00225659	6.06772	-0.000203659	6.0659	-0.000430595	6.06659	-0.000509894
6.06863	-0.00225954	6.07181	-0.000204673	6.07	-0.000428889	6.07068	-0.000510857
6.07273	-0.00226252	6.07591	-0.000205558	6.07409	-0.000427099	6.07478	-0.000512303
6.07682	-0.00226554	6.08	-0.000206267	6.07819	-0.000425225	6.07887	-0.000514226
6.08092	-0.00226862	6.0841	-0.00020675	6.08228	-0.00042327	6.08297	-0.000516606
6.08501	-0.00227177	6.08819	-0.000206963	6.08638	-0.000421233	6.08706	-0.000519423
6.0891	-0.00227501	6.09229	-0.000206857	6.09047	-0.000419116	6.09115	-0.000522648
6.0932	-0.00227838	6.09638	-0.000206387	6.09457	-0.000416921	6.09525	-0.000526246
6.09729	-0.00228188	6.10048	-0.000205515	6.09866	-0.00041465	6.09934	-0.000530176
6.10139	-0.00228554	6.10457	-0.000204208	6.10276	-0.000412306	6.10344	-0.00053439
6.10548	-0.00228938	6.10867	-0.000202445	6.10685	-0.000409891	6.10753	-0.000538833
6.10958	-0.00229343	6.11276	-0.000200205	6.11095	-0.00040741	6.11163	-0.000543446
6.11367	-0.00229768	6.11686	-0.000197476	6.11504	-0.000404867	6.11572	-0.000548169
6.11777	-0.00230215	6.12095	-0.000194257	6.11914	-0.000402266	6.11982	-0.000552936
6.12186	-0.00230683	6.12505	-0.000190559	6.12323	-0.00039961	6.12391	-0.000557678
6.12596	-0.00231173	6.12914	-0.000186398	6.12733	-0.000396904	6.12801	-0.000562328
6.13005	-0.00231683	6.13324	-0.000181801	6.13142	-0.000394151	6.1321	-0.00056682
6.13415	-0.00232211	6.13733	-0.000176807	6.13552	-0.000391356	6.1362	-0.000571084
6.13824	-0.00232754	6.14143	-0.000171457	6.13961	-0.000388526	6.14029	-0.00057506
6.14234	-0.0023331	6.14552	-0.000165803	6.14371	-0.000385665	6.14439	-0.000578685
6.14643	-0.00233875	6.14962	-0.000159905	6.1478	-0.000382779	6.14848	-0.000581902
6.15053	-0.00234444	6.15371	-0.000153825	6.15189	-0.000379871	6.15258	-0.000584667
6.15462	-0.00235013	6.15781	-0.000147625	6.15599	-0.000376947	6.15667	-0.00058693
6.15872	-0.00235578	6.1619	-0.000141369	6.16008	-0.000374011	6.16077	-0.000588655
6.16281	-0.00236133	6.166	-0.000135121	6.16418	-0.000371069	6.16486	-0.000589816
6.16691	-0.00236672	6.17009	-0.000128944	6.16827	-0.000368126	6.16896	-0.00059039
6.171	-0.00237191	6.17419	-0.000122894	6.17237	-0.000365186	6.17305	-0.00059037
6.1751	-0.00237686	6.17828	-0.000117025	6.17646	-0.00036225	6.17715	-0.000589752
6.17919	-0.00238151	6.18238	-0.000111385	6.18056	-0.000359325	6.18124	-0.000588546
6.18329	-0.00238583	6.18647	-0.000106011	6.18465	-0.000356415	6.18534	-0.000586765
6.18738	-0.0023898	6.19057	-0.00010095	6.18875	-0.000353531	6.18943	-0.000584438
6.19148	-0.00239338	6.19466	-9.62e-05	6.19284	-0.00035068	6.19353	-0.000581597
6.19557	-0.00239656	6.19876	-9.19e-05	6.19694	-0.000347872	6.19762	-0.000578294
6.19967	-0.00239932	6.20285	-8.79e-05	6.20103	-0.000345116	6.20172	-0.000574569
6.20376	-0.00240166	6.20695	-8.42e-05	6.20513	-0.000342424	6.20581	-0.000570472
6.20786	-0.00240361	6.21104	-8.1e-05	6.20922	-0.000339817	6.20991	-0.000566056
6.21195	-0.00240517	6.21514	-7.81e-05	6.21332	-0.000337307	6.214	-0.000561377
6.21605	-0.00240638	6.21923	-7.55e-05	6.21741	-0.0003349	6.2181	-0.00055649
6.22014	-0.00240725	6.22333	-7.33e-05	6.22151	-0.000332611	6.22219	-0.000551453
6.22424	-0.00240784	6.22742	-7.15e-05	6.2256	-0.000330453	6.22629	-0.000546316
6.22833	-0.00240819	6.23152	-6.99e-05	6.2297	-0.000328438	6.23038	-0.000541131
6.23243	-0.00240835	6.23561	-6.87e-05	6.23379	-0.000326582	6.23448	-0.00053594
6.23652	-0.00240836	6.23971	-6.77e-05	6.23789	-0.000324895	6.23857	-0.000530791
6.24062	-0.00240828	6.2438	-6.7e-05	6.24198	-0.00032339	6.24267	-0.00052572
6.24471	-0.00240815	6.24789	-6.65e-05	6.24608	-0.000322075	6.24676	-0.000520757
6.24881	-0.00240803	6.25199	-6.63e-05	6.25017	-0.000320955	6.25086	-0.000515929
6.2529	-0.00240796	6.25608	-6.63e-05	6.25427	-0.000320035	6.25495	-0.000511255
6.257	-0.00240798	6.26018	-6.65e-05	6.25836	-0.000319319	6.25905	-0.000506751
6.26109	-0.00240812	6.26427	-6.69e-05	6.26246	-0.000318805	6.26314	-0.000502429
6.26519	-0.00240841	6.26837	-6.74e-05	6.26655	-0.000318487	6.26724	-0.000498297
6.26928	-0.00240887	6.27246	-6.82e-05	6.27065	-0.000318356	6.27133	-0.000494373
6.27338	-0.00240952	6.27656	-6.91e-05	6.27474	-0.000318404	6.27543	-0.000490653
6.27747	-0.00241037	6.28065	-7.02e-05	6.27884	-0.000318618	6.27952	-0.000487142
6.28156	-0.00241141	6.28475	-7.14e-05	6.28293	-0.000318983	6.28361	-0.000483842
6.28566	-0.00241265	6.28884	-7.27e-05	6.28703	-0.000319486	6.28771	-0.000480756
6.28975	-0.00241408	6.29294	-7.42e-05	6.29112	-0.000320114	6.2918	-0.000477885
6.29385	-0.00241569	6.29703	-7.58e-05	6.29522	-0.000320847	6.2959	-0.000475237
6.29794	-0.00241747	6.30113	-7.75e-05	6.29931	-0.000321668	6.29999	-0.000472814
6.30204	-0.00241939	6.30522	-7.94e-05	6.30341	-0.000322557	6.30409	-0.00047062
6.30613	-0.00242145	6.30932	-8.13e-05	6.3075	-0.000323493	6.30818	-0.000468659
6.31023	-0.00242362	6.31341	-8.34e-05	6.3116	-0.000324455	6.31228	-0.000466932
6.31432	-0.00242588	6.31751	-8.55e-05	6.31569	-0.000325421	6.31637	-0.000465441
6.31842	-0.00242821	6.3216	-8.77e-05	6.31979	-0.000326371	6.32047	-0.00046419
6.32251	-0.00243059	6.3257	-9e-05	6.32388	-0.000327286	6.32456	-0.000463175
6.32661	-0.002433	6.32979	-9.23e-05	6.32798	-0.000328144	6.32866	-0.000462396
6.3307	-0.00243542	6.33389	-9.47e-05	6.33207	-0.000328933	6.33275	-0.000461848
6.3348	-0.00243783	6.33798	-9.72e-05	6.33617	-0.00032964	6.33685	-0.000461523
6.33889	-0.00244019	6.34208	-9.97e-05	6.34026	-0.000330252	6.34094	-0.000461421
6.34299	-0.0024425	6.34617	-0.000102179	6.34435	-0.000330756	6.34504	-0.000461536
6.34708	-0.00244473	6.35027	-0.000104732	6.34845	-0.000331144	6.34913	-0.000461866
6.35118	-0.00244685	6.35436	-0.000107306	6.35254	-0.000331409	6.35323	-0.000462406
6.35527	-0.00244885	6.35846	-0.000109894	6.35664	-0.000331549	6.35732	-0.000463151
6.35937	-0.0024507	6.36255	-0.00011249	6.36073	-0.000331566	6.36142	-0.000464101
6.36346	-0.00245239	6.36665	-0.000115086	6.36483	-0.00033146	6.36551	-0.000465254
6.36756	-0.00245388	6.37074	-0.000117673	6.36892	-0.000331236	6.36961	-0.000466611
6.37165	-0.00245518	6.37484	-0.000120239	6.37302	-0.000330899	6.3737	-0.000468177
6.37575	-0.00245625	6.37893	-0.000122774	6.37711	-0.00033046	6.3778	-0.000469957
6.37984	-0.0024571	6.38303	-0.000125267	6.38121	-0.000329928	6.38189	-0.00047196
6.38394	-0.00245771	6.38712	-0.00012771	6.3853	-0.000329318	6.38599	-0.000474191
6.38803	-0.00245809	6.39122	-0.000130087	6.3894	-0.000328648	6.39008	-0.000476663
6.39213	-0.00245824	6.39531	-0.000132383	6.39349	-0.000327934	6.39418	-0.00047939
6.39622	-0.00245817	6.39941	-0.000134581	6.39759	-0.000327195	6.39827	-0.00048238
6.40032	-0.00245789	6.4035	-0.000136668	6.40168	-0.000326447	6.40237	-0.000485633
6.40441	-0.00245743	6.4076	-0.000138631	6.40578	-0.000325707	6.40646	-0.00048915
6.40851	-0.00245682	6.41169	-0.000140458	6.40987	-0.000324995	6.41056	-0.000492931
6.4126	-0.00245607	6.41579	-0.000142132	6.41397	-0.000324329	6.41465	-0.000496971
6.4167	-0.00245524	6.41988	-0.000143636	6.41806	-0.000323727	6.41875	-0.000501258
6.42079	-0.00245436	6.42398	-0.000144959	6.42216	-0.000323206	6.42284	-0.000505776
6.42489	-0.00245348	6.42807	-0.000146087	6.42625	-0.000322783	6.42694	-0.000510503
6.42898	-0.00245263	6.43217	-0.00014701	6.43035	-0.000322473	6.43103	-0.000515413
6.43308	-0.00245189	6.43626	-0.000147716	6.43444	-0.000322294	6.43513	-0.00052047
6.43717	-0.00245129	6.44035	-0.000148203	6.43854	-0.000322259	6.43922	-0.000525642
6.44127	-0.00245087	6.44445	-0.000148461	6.44263	-0.000322379	6.44332	-0.000530896
6.44536	-0.0024507	6.44854	-0.000148483	6.44673	-0.000322662	6.44741	-0.000536192
6.44946	-0.0024508	6.45264	-0.000148266	6.45082	-0.000323113	6.45151	-0.000541486
6.45355	-0.00245122	6.45673	-0.000147806	6.45492	-0.000323734	6.4556	-0.000546733
6.45765	-0.002452	6.46083	-0.000147103	6.45901	-0.000324521	6.4597	-0.000551895
6.46174	-0.00245318	6.46492	-0.000146158	6.46311	-0.00032547	6.46379	-0.000556932
6.46583	-0.00245477	6.46902	-0.000144981	6.4672	-0.000326568	6.46788	-0.000561818
6.46993	-0.00245679	6.47311	-0.000143576	6.4713	-0.000327803	6.47198	-0.000566522
6.47402	-0.00245926	6.47721	-0.000141953	6.47539	-0.000329161	6.47607	-0.000571011
6.47812	-0.00246216	6.4813	-0.000140126	6.47949	-0.000330623	6.48017	-0.000575266
6.48221	-0.0024655	6.4854	-0.00013811	6.48358	-0.000332166	6.48426	-0.000579271
6.48631	-0.00246926	6.48949	-0.000135921	6.48768	-0.000333767	6.48836	-0.000583017
6.4904	-0.00247341	6.49359	-0.000133581	6.49177	-0.000335396	6.49245	-0.000586499
6.4945	-0.00247793	6.49768	-0.000131111	6.49587	-0.000337037	6.49655	-0.000589722
6.49859	-0.00248276	6.50178	-0.000128543	6.49996	-0.000338664	6.50064	-0.000592698
6.50269	-0.00248787	6.50587	-0.000125909	6.50406	-0.000340251	6.50474	-0.000595437
6.50678	-0.0024932	6.50997	-0.00012324	6.50815	-0.000341777	6.50883	-0.000597953
6.51088	-0.00249869	6.51406	-0.000120569	6.51225	-0.000343225	6.51293	-0.000600263
6.51497	-0.00250429	6.51816	-0.000117932	6.51634	-0.000344584	6.51702	-0.000602384
6.51907	-0.00250991	6.52225	-0.000115369	6.52044	-0.000345851	6.52112	-0.000604327
6.52316	-0.00251551	6.52635	-0.000112914	6.52453	-0.000347021	6.52521	-0.000606118
6.52726	-0.00252101	6.53044	-0.000110602	6.52863	-0.000348096	6.52931	-0.000607767
6.53135	-0.00252637	6.53454	-0.000108466	6.53272	-0.000349082	6.5334	-0.000609282
6.53545	-0.00253151	6.53863	-0.000106537	6.53681	-0.000349991	6.5375	-0.000610672
6.53954	-0.00253638	6.54273	-0.000104841	6.54091	-0.000350838	6.54159	-0.000611937
6.54364	-0.00254095	6.54682	-0.000103402	6.545	-0.00035164	6.54569	-0.000613074
6.54773	-0.00254517	6.55092	-0.000102237	6.5491	-0.000352421	6.54978	-0.000614073
6.55183	-0.002549	6.55501	-0.000101362	6.55319	-0.000353202	6.55388	-0.000614919
6.55592	-0.00255243	6.55911	-0.000100782	6.55729	-0.000354005	6.55797	-0.000615597
6.56002	-0.00255542	6.5632	-0.000100505	6.56138	-0.000354852	6.56207	-0.000616089
6.56411	-0.00255799	6.5673	-0.000100526	6.56548	-0.000355763	6.56616	-0.000616374
6.56821	-0.00256011	6.57139	-0.000100836	6.56957	-0.00035676	6.57026	-0.000616426
6.5723	-0.00256179	6.57549	-0.00010142	6.57367	-0.000357857	6.57435	-0.00061623
6.5764	-0.00256304	6.57958	-0.000102261	6.57776	-0.000359067	6.57845	-0.000615768
6.58049	-0.00256387	6.58368	-0.000103335	6.58186	-0.000360399	6.58254	-0.000615021
6.58459	-0.0025643	6.58777	-0.000104614	6.58595	-0.000361857	6.58664	-0.000613975
6.58868	-0.00256434	6.59187	-0.000106071	6.59005	-0.000363438	6.59073	-0.000612621
6.59278	-0.00256403	6.59596	-0.000107674	6.59414	-0.000365139	6.59483	-0.000610953
6.59687	-0.00256339	6.60006	-0.00010939	6.59824	-0.000366948	6.59892	-0.000608973
6.60097	-0.00256247	6.60415	-0.000111192	6.60233	-0.000368855	6.60302	-0.000606688
6.60506	-0.00256128	6.60825	-0.000113057	6.60643	-0.000370842	6.60711	-0.000604106
6.60916	-0.00255986	6.61234	-0.000114953	6.61052	-0.000372889	6.61121	-0.00060124
6.61325	-0.00255825	6.61644	-0.000116853	6.61462	-0.000374976	6.6153	-0.000598105
6.61735	-0.00255647	6.62053	-0.000118734	6.61871	-0.000377076	6.6194	-0.000594719
6.62144	-0.00255459	6.62462	-0.000120575	6.62281	-0.000379165	6.62349	-0.000591114
6.62554	-0.00255261	6.62872	-0.000122359	6.6269	-0.000381214	6.62759	-0.000587312
6.62963	-0.00255059	6.63281	-0.000124069	6.631	-0.000383195	6.63168	-0.000583338
6.63373	-0.00254856	6.63691	-0.000125694	6.63509	-0.000385082	6.63578	-0.000579217
6.63782	-0.00254655	6.641	-0.000127226	6.63919	-0.000386847	6.63987	-0.000574975
6.64192	-0.00254459	6.6451	-0.000128659	6.64328	-0.000388466	6.64397	-0.000570637
6.64601	-0.00254272	6.64919	-0.000129987	6.64738	-0.000389911	6.64806	-0.000566232
6.65011	-0.00254096	6.65329	-0.000131209	6.65147	-0.00039116	6.65216	-0.000561784
6.6542	-0.00253935	6.65738	-0.000132328	6.65557	-0.00039219	6.65625	-0.000557317
6.65829	-0.0025379	6.66148	-0.000133348	6.65966	-0.000392985	6.66034	-0.000552854
6.66239	-0.00253663	6.66557	-0.000134275	6.66376	-0.000393527	6.66444	-0.000548411
6.66648	-0.00253557	6.66967	-0.000135119	6.66785	-0.000393802	6.66853	-0.000544018
6.67058	-0.00253474	6.67376	-0.000135892	6.67195	-0.000393804	6.67263	-0.000539703
6.67467	-0.00253415	6.67786	-0.000136606	6.67604	-0.000393527	6.67672	-0.00053549
6.67877	-0.00253381	6.68195	-0.000137282	6.68014	-0.000392972	6.68082	-0.000531402
6.68286	-0.00253373	6.68605	-0.000137936	6.68423	-0.000392147	6.68491	-0.000527462
6.68696	-0.00253392	6.69014	-0.000138586	6.68833	-0.000391062	6.68901	-0.000523696
6.69105	-0.00253439	6.69424	-0.000139254	6.69242	-0.000389732	6.6931	-0.000520132
6.69515	-0.00253515	6.69833	-0.000139961	6.69652	-0.000388178	6.6972	-0.000516795
6.69924	-0.00253621	6.70243	-0.000140728	6.70061	-0.000386423	6.70129	-0.000513712
6.70334	-0.00253756	6.70652	-0.000141574	6.70471	-0.000384495	6.70539	-0.000510904
6.70743	-0.00253922	6.71062	-0.000142517	6.7088	-0.000382424	6.70948	-0.000508407
6.71153	-0.00254118	6.71471	-0.000143576	6.7129	-0.000380241	6.71358	-0.000506249
6.71562	-0.00254343	6.71881	-0.000144766	6.71699	-0.000377983	6.71767	-0.000504449
6.71972	-0.00254598	6.7229	-0.000146096	6.72108	-0.000375686	6.72177	-0.000503031
6.72381	-0.00254882	6.727	-0.000147574	6.72518	-0.00037338	6.72586	-0.000502017
6.72791	-0.00255193	6.73109	-0.000149201	6.72927	-0.000371098	6.72996	-0.000501421
6.732	-0.00255531	6.73519	-0.000150975	6.73337	-0.000368872	6.73405	-0.000501259
6.7361	-0.00255892	6.73928	-0.000152892	6.73746	-0.000366727	6.73815	-0.00050154
6.74019	-0.00256274	6.74338	-0.000154934	6.74156	-0.000364683	6.74224	-0.000502267
6.74429	-0.00256675	6.74747	-0.000157084	6.74565	-0.00036277	6.74634	-0.000503439
6.74838	-0.00257089	6.75157	-0.000159316	6.74975	-0.000361007	6.75043	-0.000505051
6.75248	-0.00257515	6.75566	-0.000161604	6.75384	-0.000359402	6.75453	-0.000507091
6.75657	-0.00257946	6.75976	-0.000163912	6.75794	-0.000357965	6.75862	-0.000509544
6.76067	-0.0025838	6.76385	-0.000166212	6.76203	-0.000356701	6.76272	-0.00051239
6.76476	-0.0025881	6.76795	-0.00016847	6.76613	-0.000355612	6.76681	-0.000515605
6.76886	-0.00259233	6.77204	-0.000170645	6.77022	-0.000354698	6.77091	-0.00051916
6.77295	-0.00259645	6.77614	-0.000172699	6.77432	-0.000353959	6.775	-0.000523019
6.77705	-0.00260038	6.78023	-0.000174592	6.77841	-0.000353392	6.7791	-0.000527147
6.78114	-0.00260411	6.78433	-0.000176286	6.78251	-0.000352991	6.78319	-0.000531501
6.78524	-0.00260757	6.78842	-0.000177743	6.7866	-0.000352746	6.78729	-0.000536042
6.78933	-0.00261074	6.79252	-0.000178932	6.7907	-0.000352651	6.79138	-0.000540724
6.79343	-0.00261358	6.79661	-0.00017982	6.79479	-0.0003527	6.79548	-0.00054551
6.79752	-0.00261605	6.80071	-0.000180384	6.79889	-0.000352891	6.79957	-0.000550358
6.80162	-0.00261814	6.8048	-0.0001806	6.80298	-0.000353219	6.80367	-0.000555227
6.80571	-0.00261984	6.8089	-0.000180452	6.80708	-0.000353681	6.80776	-0.00056008
6.80981	-0.00262113	6.81299	-0.00017993	6.81117	-0.000354271	6.81186	-0.000564879
6.8139	-0.00262202	6.81708	-0.00017903	6.81527	-0.000354996	6.81595	-0.000569593
6.818	-0.00262252	6.82118	-0.000177751	6.81936	-0.000355857	6.82005	-0.000574185
6.82209	-0.00262264	6.82527	-0.000176107	6.82346	-0.000356854	6.82414	-0.000578626
6.82619	-0.00262243	6.82937	-0.000174111	6.82755	-0.000357988	6.82824	-0.000582889
6.83028	-0.00262192	6.83346	-0.00017178	6.83165	-0.000359261	6.83233	-0.000586948
6.83438	-0.00262114	6.83756	-0.000169142	6.83574	-0.000360679	6.83643	-0.00059078
6.83847	-0.00262014	6.84165	-0.000166227	6.83984	-0.000362244	6.84052	-0.000594367
6.84257	-0.00261896	6.84575	-0.000163073	6.84393	-0.000363966	6.84462	-0.000597686
6.84666	-0.00261767	6.84984	-0.000159722	6.84803	-0.000365851	6.84871	-0.000600724
6.85075	-0.00261632	6.85394	-0.000156217	6.85212	-0.000367902	6.8528	-0.000603466
6.85485	-0.00261495	6.85803	-0.000152609	6.85622	-0.000370127	6.8569	-0.0006059
6.85894	-0.00261364	6.86213	-0.000148949	6.86031	-0.000372531	6.86099	-0.000608015
6.86304	-0.00261243	6.86622	-0.000145288	6.86441	-0.000375118	6.86509	-0.000609812
6.86713	-0.00261138	6.87032	-0.000141681	6.8685	-0.000377893	6.86918	-0.000611293
6.87123	-0.00261052	6.87441	-0.000138174	6.8726	-0.000380859	6.87328	-0.000612453
6.87532	-0.00260991	6.87851	-0.000134816	6.87669	-0.000384015	6.87737	-0.000613293
6.87942	-0.00260958	6.8826	-0.00013165	6.88079	-0.000387364	6.88147	-0.000613818
6.88351	-0.00260956	6.8867	-0.000128719	6.88488	-0.000390902	6.88556	-0.000614032
6.88761	-0.00260988	6.89079	-0.00012606	6.88898	-0.000394625	6.88966	-0.000613947
6.8917	-0.00261055	6.89489	-0.000123704	6.89307	-0.000398526	6.89375	-0.000613581
6.8958	-0.00261158	6.89898	-0.000121672	6.89717	-0.000402598	6.89785	-0.000612945
6.89989	-0.00261298	6.90308	-0.000119982	6.90126	-0.00040683	6.90194	-0.000612053
6.90399	-0.00261473	6.90717	-0.000118645	6.90536	-0.00041121	6.90604	-0.000610919
6.90808	-0.00261684	6.91127	-0.000117665	6.90945	-0.000415722	6.91013	-0.000609558
6.91218	-0.00261928	6.91536	-0.000117039	6.91354	-0.000420354	6.91423	-0.000607991
6.91627	-0.00262205	6.91946	-0.000116751	6.91764	-0.000425088	6.91832	-0.000606239
6.92037	-0.00262511	6.92355	-0.000116785	6.92173	-0.000429902	6.92242	-0.000604316
6.92446	-0.00262845	6.92765	-0.000117114	6.92583	-0.000434773	6.92651	-0.000602235
6.92856	-0.00263203	6.93174	-0.00011771	6.92992	-0.000439679	6.93061	-0.000600013
6.93265	-0.00263583	6.93584	-0.000118537	6.93402	-0.000444597	6.9347	-0.000597664
6.93675	-0.00263981	6.93993	-0.000119554	6.93811	-0.000449503	6.9388	-0.000595206
6.94084	-0.00264395	6.94403	-0.000120721	6.94221	-0.000454375	6.94289	-0.000592649
6.94494	-0.0026482	6.94812	-0.000121996	6.9463	-0.000459187	6.94699	-0.000590004
6.94903	-0.00265253	6.95222	-0.000123334	6.9504	-0.000463917	6.95108	-0.000587277
6.95313	-0.00265692	6.95631	-0.00012469	6.95449	-0.000468542	6.95518	-0.000584478
6.95722	-0.00266133	6.96041	-0.000126022	6.95859	-0.000473041	6.95927	-0.000581611
6.96132	-0.00266574	6.9645	-0.000127294	6.96268	-0.000477398	6.96337	-0.000578679
6.96541	-0.0026701	6.9686	-0.000128472	6.96678	-0.000481594	6.96746	-0.000575688
6.96951	-0.00267441	6.97269	-0.000129528	6.97087	-0.000485614	6.97156	-0.000572642
6.9736	-0.00267864	6.97679	-0.000130439	6.97497	-0.000489448	6.97565	-0.000569539
6.9777	-0.00268278	6.98088	-0.000131192	6.97906	-0.000493088	6.97975	-0.000566389
6.98179	-0.00268679	6.98498	-0.000131779	6.98316	-0.000496524	6.98384	-0.000563196
6.98589	-0.00269068	6.98907	-0.000132199	6.98725	-0.000499752	6.98794	-0.000559962
6.98998	-0.00269444	6.99317	-0.000132457	6.99135	-0.000502768	6.99203	-0.000556702
6.99408	-0.00269807	6.99726	-0.000132564	6.99544	-0.00050557	6.99613	-0.000553417
6.99817	-0.00270157	7.00136	-0.000132534	6.99954	-0.000508161	7.00022	-0.000550112
7.00227	-0.00270496	7.00545	-0.000132385	7.00363	-0.000510543	7.00432	-0.000546795
7.00636	-0.00270824	7.00954	-0.000132148	7.00773	-0.000512722	7.00841	-0.000543475
7.01046	-0.00271142	7.01364	-0.000131847	7.01182	-0.000514702	7.01251	-0.000540161
7.01455	-0.00271452	7.01773	-0.000131503	7.01592	-0.000516493	7.0166	-0.000536874
7.01865	-0.00271755	7.02183	-0.000131144	7.02001	-0.000518104	7.0207	-0.000533626
7.02274	-0.00272053	7.02592	-0.000130793	7.02411	-0.000519542	7.02479	-0.000530429
7.02684	-0.00272348	7.03002	-0.000130476	7.0282	-0.000520818	7.02889	-0.000527295
7.03093	-0.00272643	7.03411	-0.000130216	7.0323	-0.000521941	7.03298	-0.000524232
7.03502	-0.00272937	7.03821	-0.000130031	7.03639	-0.000522918	7.03707	-0.00052125
7.03912	-0.00273233	7.0423	-0.000129944	7.04049	-0.000523757	7.04117	-0.000518354
7.04321	-0.00273533	7.0464	-0.000129963	7.04458	-0.000524464	7.04526	-0.000515541
7.04731	-0.00273836	7.05049	-0.000130102	7.04868	-0.000525045	7.04936	-0.00051281
7.0514	-0.00274143	7.05459	-0.000130366	7.05277	-0.000525504	7.05345	-0.000510148
7.0555	-0.00274455	7.05868	-0.000130764	7.05687	-0.000525844	7.05755	-0.000507538
7.05959	-0.00274772	7.06278	-0.000131302	7.06096	-0.000526073	7.06164	-0.00050496
7.06369	-0.00275094	7.06687	-0.00013198	7.06506	-0.000526194	7.06574	-0.000502389
7.06778	-0.0027542	7.07097	-0.000132793	7.06915	-0.000526215	7.06983	-0.000499794
7.07188	-0.00275749	7.07506	-0.000133739	7.07325	-0.000526136	7.07393	-0.000497143
7.07597	-0.00276079	7.07916	-0.000134812	7.07734	-0.000525961	7.07802	-0.0004944
7.08007	-0.00276408	7.08325	-0.000136007	7.08144	-0.000525693	7.08212	-0.000491528
7.08416	-0.00276736	7.08735	-0.000137316	7.08553	-0.000525336	7.08621	-0.000488488
7.08826	-0.0027706	7.09144	-0.000138728	7.08963	-0.000524896	7.09031	-0.000485247
7.09235	-0.00277377	7.09554	-0.00014023	7.09372	-0.00052438	7.0944	-0.000481776
7.09645	-0.00277686	7.09963	-0.000141809	7.09782	-0.000523794	7.0985	-0.000478047
7.10054	-0.00277984	7.10373	-0.000143453	7.10191	-0.00052315	7.10259	-0.000474033
7.10464	-0.00278269	7.10782	-0.000145142	7.106	-0.000522454	7.10669	-0.00046972
7.10873	-0.00278539	7.11192	-0.000146853	7.1101	-0.000521715	7.11078	-0.000465095
7.11283	-0.00278791	7.11601	-0.000148565	7.11419	-0.000520941	7.11488	-0.000460159
7.11692	-0.00279023	7.12011	-0.000150256	7.11829	-0.000520144	7.11897	-0.000454915
7.12102	-0.00279234	7.1242	-0.000151894	7.12238	-0.000519335	7.12307	-0.000449387
7.12511	-0.00279421	7.1283	-0.000153451	7.12648	-0.000518518	7.12716	-0.0004436
7.12921	-0.00279584	7.13239	-0.000154895	7.13057	-0.000517706	7.13126	-0.000437585
7.1333	-0.0027972	7.13649	-0.000156194	7.13467	-0.000516903	7.13535	-0.000431382
7.1374	-0.00279828	7.14058	-0.000157318	7.13876	-0.000516114	7.13945	-0.00042504
7.14149	-0.00279907	7.14468	-0.000158242	7.14286	-0.00051534	7.14354	-0.00041861
7.14559	-0.00279958	7.14877	-0.000158932	7.14695	-0.00051458	7.14764	-0.000412148
7.14968	-0.00279978	7.15287	-0.000159357	7.15105	-0.000513831	7.15173	-0.000405713
7.15378	-0.00279969	7.15696	-0.00015949	7.15514	-0.000513086	7.15583	-0.000399367
7.15787	-0.00279929	7.16106	-0.000159309	7.15924	-0.000512336	7.15992	-0.000393169
7.16197	-0.0027986	7.16515	-0.000158795	7.16333	-0.000511573	7.16402	-0.000387179
7.16606	-0.00279762	7.16925	-0.000157934	7.16743	-0.000510787	7.16811	-0.000381448
7.17016	-0.00279637	7.17334	-0.000156715	7.17152	-0.000509964	7.17221	-0.000376025
7.17425	-0.00279486	7.17744	-0.000155135	7.17562	-0.000509089	7.1763	-0.000370954
7.17835	-0.00279309	7.18153	-0.000153197	7.17971	-0.000508146	7.1804	-0.000366271
7.18244	-0.0027911	7.18563	-0.00015091	7.18381	-0.000507121	7.18449	-0.000362009
7.18654	-0.00278891	7.18972	-0.000148292	7.1879	-0.000505998	7.18859	-0.000358192
7.19063	-0.00278653	7.19382	-0.000145365	7.192	-0.000504764	7.19268	-0.000354828
7.19473	-0.002784	7.19791	-0.000142155	7.19609	-0.000503407	7.19678	-0.000351921
7.19882	-0.00278136	7.202	-0.000138695	7.20019	-0.000501919	7.20087	-0.000349464
7.20292	-0.00277863	7.2061	-0.000135023	7.20428	-0.000500294	7.20497	-0.000347452
7.20701	-0.00277586	7.21019	-0.000131186	7.20838	-0.000498529	7.20906	-0.000345858
7.21111	-0.00277309	7.21429	-0.000127227	7.21247	-0.000496628	7.21316	-0.000344659
7.2152	-0.00277035	7.21838	-0.000123192	7.21657	-0.000494593	7.21725	-0.000343823
7.2193	-0.00276768	7.22248	-0.000119127	7.22066	-0.000492434	7.22135	-0.000343316
7.22339	-0.00276512	7.22657	-0.00011508	7.22476	-0.000490163	7.22544	-0.0003431
7.22748	-0.00276271	7.23067	-0.000111098	7.22885	-0.0004878	7.22953	-0.000343135
7.23158	-0.00276047	7.23476	-0.000107225	7.23295	-0.000485365	7.23363	-0.000343379
7.23567	-0.00275843	7.23886	-0.000103505	7.23704	-0.000482879	7.23772	-0.000343801
7.23977	-0.00275661	7.24295	-0.0001	7.24114	-0.000480365	7.24182	-0.000344362
7.24386	-0.00275502	7.24705	-9.67e-05	7.24523	-0.000477846	7.24591	-0.000345027
7.24796	-0.00275368	7.25114	-9.36e-05	7.24933	-0.000475349	7.25001	-0.000345765
7.25205	-0.00275258	7.25524	-9.09e-05	7.25342	-0.000472898	7.2541	-0.000346548
7.25615	-0.00275172	7.25933	-8.84e-05	7.25752	-0.000470518	7.2582	-0.000347362
7.26024	-0.0027511	7.26343	-8.63e-05	7.26161	-0.000468231	7.26229	-0.000348189
7.26434	-0.0027507	7.26752	-8.45e-05	7.26571	-0.000466056	7.26639	-0.000349016
7.26843	-0.0027505	7.27162	-8.3e-05	7.2698	-0.000464008	7.27048	-0.000349838
7.27253	-0.00275048	7.27571	-8.18e-05	7.2739	-0.0004621	7.27458	-0.000350654
7.27662	-0.00275062	7.27981	-8.1e-05	7.27799	-0.00046034	7.27867	-0.000351467
7.28072	-0.00275089	7.2839	-8.05e-05	7.28209	-0.000458731	7.28277	-0.000352285
7.28481	-0.00275127	7.288	-8.02e-05	7.28618	-0.00045728	7.28686	-0.000353117
7.28891	-0.00275173	7.29209	-8.02e-05	7.29027	-0.00045598	7.29096	-0.000353973
7.293	-0.00275223	7.29619	-8.05e-05	7.29437	-0.000454824	7.29505	-0.00035487
7.2971	-0.00275276	7.30028	-8.09e-05	7.29846	-0.000453803	7.29915	-0.000355821
7.30119	-0.00275328	7.30438	-8.16e-05	7.30256	-0.000452899	7.30324	-0.000356844
7.30529	-0.00275377	7.30847	-8.25e-05	7.30665	-0.000452094	7.30734	-0.000357949
7.30938	-0.00275421	7.31257	-8.34e-05	7.31075	-0.000451369	7.31143	-0.000359148
7.31348	-0.00275456	7.31666	-8.45e-05	7.31484	-0.0004507	7.31553	-0.000360452
7.31757	-0.00275481	7.32076	-8.57e-05	7.31894	-0.000450068	7.31962	-0.000361869
7.32167	-0.00275495	7.32485	-8.69e-05	7.32303	-0.000449449	7.32372	-0.000363405
7.32576	-0.00275496	7.32895	-8.82e-05	7.32713	-0.000448819	7.32781	-0.000365064
7.32986	-0.00275483	7.33304	-8.96e-05	7.33122	-0.000448155	7.33191	-0.000366843
7.33395	-0.00275454	7.33714	-9.09e-05	7.33532	-0.00044744	7.336	-0.000368737
7.33805	-0.00275407	7.34123	-9.23e-05	7.33941	-0.000446658	7.3401	-0.000370736
7.34214	-0.00275344	7.34533	-9.37e-05	7.34351	-0.000445793	7.34419	-0.000372829
7.34624	-0.00275263	7.34942	-9.51e-05	7.3476	-0.000444833	7.34829	-0.000375
7.35033	-0.00275165	7.35352	-9.65e-05	7.3517	-0.00044377	7.35238	-0.000377224
7.35443	-0.0027505	7.35761	-9.8e-05	7.35579	-0.000442602	7.35648	-0.000379481
7.35852	-0.0027492	7.36171	-9.95e-05	7.35989	-0.000441328	7.36057	-0.000381743
7.36262	-0.00274774	7.3658	-0.000101102	7.36398	-0.000439952	7.36467	-0.000383986
7.36671	-0.00274614	7.3699	-0.000102788	7.36808	-0.00043848	7.36876	-0.000386181
7.37081	-0.00274442	7.37399	-0.000104579	7.37217	-0.000436925	7.37286	-0.000388303
7.3749	-0.00274259	7.37809	-0.000106493	7.37627	-0.000435301	7.37695	-0.000390326
7.379	-0.00274068	7.38218	-0.000108546	7.38036	-0.000433631	7.38105	-0.000392224
7.38309	-0.00273871	7.38628	-0.000110753	7.38446	-0.000431935	7.38514	-0.000393975
7.38719	-0.00273671	7.39037	-0.000113128	7.38855	-0.00043024	7.38924	-0.00039556
7.39128	-0.00273469	7.39446	-0.000115679	7.39265	-0.000428572	7.39333	-0.000396962
7.39538	-0.00273268	7.39856	-0.000118412	7.39674	-0.000426958	7.39743	-0.000398171
7.39947	-0.00273069	7.40265	-0.000121324	7.40084	-0.000425426	7.40152	-0.000399182
7.40357	-0.00272875	7.40675	-0.000124412	7.40493	-0.000424003	7.40562	-0.000399987
7.40766	-0.00272687	7.41084	-0.000127665	7.40903	-0.000422719	7.40971	-0.000400586
7.41176	-0.00272507	7.41494	-0.000131066	7.41312	-0.000421604	7.41381	-0.00040099
7.41585	-0.00272336	7.41903	-0.000134592	7.41722	-0.000420682	7.4179	-0.000401203
7.41994	-0.00272176	7.42313	-0.000138217	7.42131	-0.000419976	7.42199	-0.000401236
7.42404	-0.00272027	7.42722	-0.000141908	7.42541	-0.000419505	7.42609	-0.000401105
7.42813	-0.0027189	7.43132	-0.000145634	7.4295	-0.000419286	7.43018	-0.000400823
7.43223	-0.00271766	7.43541	-0.000149354	7.4336	-0.000419336	7.43428	-0.000400417
7.43632	-0.00271655	7.43951	-0.00015303	7.43769	-0.000419661	7.43837	-0.000399908
7.44042	-0.00271556	7.4436	-0.000156621	7.44179	-0.000420262	7.44247	-0.000399316
7.44451	-0.00271469	7.4477	-0.000160086	7.44588	-0.000421135	7.44656	-0.000398662
7.44861	-0.00271396	7.45179	-0.000163389	7.44998	-0.000422272	7.45066	-0.000397963
7.4527	-0.00271336	7.45589	-0.000166491	7.45407	-0.00042366	7.45475	-0.000397239
7.4568	-0.00271288	7.45998	-0.000169355	7.45817	-0.00042528	7.45885	-0.000396505
7.46089	-0.00271251	7.46408	-0.000171947	7.46226	-0.000427108	7.46294	-0.000395782
7.46499	-0.00271226	7.46817	-0.000174239	7.46636	-0.000429119	7.46704	-0.000395082
7.46908	-0.0027121	7.47227	-0.000176203	7.47045	-0.00043128	7.47113	-0.000394418
7.47318	-0.00271205	7.47636	-0.000177823	7.47455	-0.000433557	7.47523	-0.000393802
7.47727	-0.00271208	7.48046	-0.000179083	7.47864	-0.000435912	7.47932	-0.00039324
7.48137	-0.00271219	7.48455	-0.000179971	7.48273	-0.000438306	7.48342	-0.00039274
7.48546	-0.00271238	7.48865	-0.000180482	7.48683	-0.000440705	7.48751	-0.000392311
7.48956	-0.00271264	7.49274	-0.000180619	7.49092	-0.000443074	7.49161	-0.000391955
7.49365	-0.00271296	7.49684	-0.000180388	7.49502	-0.000445379	7.4957	-0.000391679
7.49775	-0.00271333	7.50093	-0.0001798	7.49911	-0.000447589	7.4998	-0.000391485
7.50184	-0.00271376	7.50503	-0.00017887	7.50321	-0.000449677	7.50389	-0.000391379
7.50594	-0.00271425	7.50912	-0.000177617	7.5073	-0.000451618	7.50799	-0.000391373
7.51003	-0.00271477	7.51322	-0.000176066	7.5114	-0.000453397	7.51208	-0.000391471
7.51413	-0.00271535	7.51731	-0.000174244	7.51549	-0.000455	7.51618	-0.000391679
7.51822	-0.00271596	7.52141	-0.000172183	7.51959	-0.00045642	7.52027	-0.000391998
7.52232	-0.00271661	7.5255	-0.000169916	7.52368	-0.000457655	7.52437	-0.000392433
7.52641	-0.00271731	7.5296	-0.000167479	7.52778	-0.000458711	7.52846	-0.000392986
7.53051	-0.00271804	7.53369	-0.000164909	7.53187	-0.000459597	7.53256	-0.00039366
7.5346	-0.00271882	7.53779	-0.000162241	7.53597	-0.000460327	7.53665	-0.000394459
7.5387	-0.00271965	7.54188	-0.000159507	7.54006	-0.000460914	7.54075	-0.000395387
7.54279	-0.00272052	7.54598	-0.000156743	7.54416	-0.00046138	7.54484	-0.000396442
7.54689	-0.00272145	7.55007	-0.000153981	7.54825	-0.000461744	7.54894	-0.000397622
7.55098	-0.00272244	7.55417	-0.000151249	7.55235	-0.000462033	7.55303	-0.000398924
7.55508	-0.00272349	7.55826	-0.000148574	7.55644	-0.000462274	7.55713	-0.000400342
7.55917	-0.00272459	7.56236	-0.000145979	7.56054	-0.000462488	7.56122	-0.000401874
7.56327	-0.00272576	7.56645	-0.000143483	7.56463	-0.000462697	7.56532	-0.000403516
7.56736	-0.002727	7.57055	-0.000141102	7.56873	-0.00046292	7.56941	-0.000405253
7.57146	-0.00272829	7.57464	-0.000138848	7.57282	-0.000463176	7.57351	-0.000407077
7.57555	-0.00272966	7.57874	-0.000136728	7.57692	-0.000463481	7.5776	-0.00040898
7.57965	-0.00273109	7.58283	-0.000134746	7.58101	-0.000463842	7.5817	-0.000410951
7.58374	-0.0027326	7.58692	-0.000132908	7.58511	-0.000464264	7.58579	-0.000412984
7.58784	-0.00273416	7.59102	-0.000131222	7.5892	-0.000464749	7.58989	-0.000415072
7.59193	-0.00273579	7.59511	-0.000129679	7.5933	-0.000465291	7.59398	-0.000417209
7.59603	-0.00273748	7.59921	-0.000128277	7.59739	-0.000465885	7.59808	-0.000419392
7.60012	-0.00273921	7.6033	-0.00012701	7.60149	-0.000466517	7.60217	-0.00042162
7.60422	-0.00274099	7.6074	-0.000125875	7.60558	-0.000467178	7.60627	-0.000423893
7.60831	-0.00274282	7.61149	-0.000124875	7.60968	-0.000467845	7.61036	-0.000426209
7.6124	-0.00274471	7.61559	-0.000123995	7.61377	-0.000468498	7.61445	-0.00042857
7.6165	-0.00274663	7.61968	-0.000123229	7.61787	-0.000469113	7.61855	-0.000430979
7.62059	-0.00274859	7.62378	-0.000122566	7.62196	-0.000469667	7.62264	-0.000433437
7.62469	-0.00275056	7.62787	-0.000121991	7.62606	-0.000470135	7.62674	-0.000435946
7.62878	-0.00275256	7.63197	-0.000121502	7.63015	-0.000470492	7.63083	-0.000438504
7.63288	-0.00275456	7.63606	-0.000121089	7.63425	-0.000470716	7.63493	-0.000441112
7.63697	-0.00275654	7.64016	-0.000120736	7.63834	-0.000470784	7.63902	-0.000443767
7.64107	-0.0027585	7.64425	-0.00012043	7.64244	-0.000470677	7.64312	-0.000446459
7.64516	-0.00276043	7.64835	-0.000120157	7.64653	-0.000470377	7.64721	-0.000449186
7.64926	-0.00276231	7.65244	-0.000119906	7.65063	-0.000469867	7.65131	-0.000451938
7.65335	-0.00276413	7.65654	-0.000119659	7.65472	-0.000469139	7.6554	-0.000454704
7.65745	-0.00276587	7.66063	-0.000119405	7.65882	-0.000468179	7.6595	-0.000457474
7.66154	-0.00276752	7.66473	-0.00011913	7.66291	-0.00046698	7.66359	-0.000460227
7.66564	-0.00276908	7.66882	-0.000118825	7.66701	-0.000465538	7.66769	-0.000462941
7.66973	-0.00277052	7.67292	-0.000118473	7.6711	-0.000463847	7.67178	-0.000465597
7.67383	-0.00277184	7.67701	-0.000118074	7.67519	-0.000461905	7.67588	-0.000468174
7.67792	-0.00277302	7.68111	-0.000117628	7.67929	-0.000459715	7.67997	-0.000470651
7.68202	-0.00277405	7.6852	-0.000117134	7.68338	-0.000457275	7.68407	-0.000473009
7.68611	-0.00277494	7.6893	-0.000116584	7.68748	-0.000454589	7.68816	-0.000475232
7.69021	-0.00277568	7.69339	-0.000115978	7.69157	-0.000451658	7.69226	-0.000477305
7.6943	-0.00277626	7.69749	-0.000115317	7.69567	-0.000448488	7.69635	-0.000479216
7.6984	-0.0027767	7.70158	-0.0001146	7.69976	-0.000445082	7.70045	-0.000480955
7.70249	-0.002777	7.70568	-0.000113831	7.70386	-0.000441451	7.70454	-0.000482519
7.70659	-0.00277715	7.70977	-0.000113008	7.70795	-0.000437597	7.70864	-0.00048391
7.71068	-0.00277717	7.71387	-0.000112128	7.71205	-0.000433526	7.71273	-0.000485136
7.71478	-0.00277706	7.71796	-0.000111185	7.71614	-0.000429247	7.71683	-0.000486206
7.71887	-0.00277683	7.72206	-0.000110171	7.72024	-0.000424769	7.72092	-0.000487133
7.72297	-0.00277648	7.72615	-0.000109073	7.72433	-0.000420098	7.72502	-0.000487934
7.72706	-0.00277601	7.73025	-0.000107878	7.72843	-0.000415254	7.72911	-0.000488628
7.73116	-0.00277544	7.73434	-0.000106569	7.73252	-0.00041025	7.73321	-0.000489233
7.73525	-0.00277477	7.73844	-0.000105127	7.73662	-0.000405101	7.7373	-0.00048977
7.73935	-0.00277399	7.74253	-0.000103523	7.74071	-0.000399822	7.7414	-0.000490259
7.74344	-0.00277311	7.74663	-0.00010173	7.74481	-0.000394431	7.74549	-0.000490722
7.74754	-0.00277211	7.75072	-9.97e-05	7.7489	-0.000388945	7.74959	-0.000491175
7.75163	-0.00277099	7.75482	-9.75e-05	7.753	-0.000383389	7.75368	-0.000491631
7.75573	-0.00276973	7.75891	-9.49e-05	7.75709	-0.000377776	7.75778	-0.000492097
7.75982	-0.00276832	7.76301	-9.21e-05	7.76119	-0.000372124	7.76187	-0.000492574
7.76392	-0.00276674	7.7671	-8.9e-05	7.76528	-0.000366449	7.76597	-0.000493058
7.76801	-0.00276497	7.77119	-8.54e-05	7.76938	-0.000360766	7.77006	-0.000493541
7.77211	-0.00276301	7.77529	-8.15e-05	7.77347	-0.000355091	7.77416	-0.000494011
7.7762	-0.00276082	7.77938	-7.72e-05	7.77757	-0.000349436	7.77825	-0.000494442
7.7803	-0.00275839	7.78348	-7.25e-05	7.78166	-0.000343813	7.78235	-0.000494802
7.78439	-0.00275569	7.78757	-6.73e-05	7.78576	-0.000338237	7.78644	-0.000495059
7.78849	-0.00275269	7.79167	-6.17e-05	7.78985	-0.000332716	7.79054	-0.000495172
7.79258	-0.00274939	7.79576	-5.55e-05	7.79395	-0.000327258	7.79463	-0.000495099
7.79667	-0.00274575	7.79986	-4.89e-05	7.79804	-0.000321869	7.79872	-0.000494794
7.80077	-0.00274176	7.80395	-4.18e-05	7.80214	-0.000316553	7.80282	-0.00049421
7.80486	-0.00273739	7.80805	-3.41e-05	7.80623	-0.000311315	7.80691	-0.0004933
7.80896	-0.00273262	7.81214	-2.59e-05	7.81033	-0.000306161	7.81101	-0.00049202
7.81305	-0.00272743	7.81624	-1.71e-05	7.81442	-0.000301088	7.8151	-0.000490331
7.81715	-0.0027218	7.82033	-7.71e-06	7.81852	-0.000296094	7.8192	-0.00048819
7.82124	-0.00271572	7.82443	2.24e-06	7.82261	-0.000291176	7.82329	-0.000485563
7.82534	-0.00270917	7.82852	1.28e-05	7.82671	-0.000286326	7.82739	-0.000482421
7.82943	-0.00270214	7.83262	2.39e-05	7.8308	-0.000281535	7.83148	-0.000478742
7.83353	-0.0026946	7.83671	3.57e-05	7.8349	-0.00027679	7.83558	-0.000474512
7.83762	-0.00268654	7.84081	4.8e-05	7.83899	-0.000272078	7.83967	-0.000469723
7.84172	-0.00267796	7.8449	6.1e-05	7.84309	-0.00026738	7.84377	-0.000464375
7.84581	-0.00266883	7.849	7.45e-05	7.84718	-0.000262685	7.84786	-0.000458474
7.84991	-0.00265914	7.85309	8.87e-05	7.85128	-0.00025797	7.85196	-0.000452039
7.854	-0.0026489	7.85719	0.000103419	7.85537	-0.000253214	7.85605	-0.00044509
7.8581	-0.00263807	7.86128	0.000118736	7.85947	-0.000248391	7.86015	-0.00043766
7.86219	-0.00262665	7.86538	0.000134615	7.86356	-0.000243477	7.86424	-0.000429779
7.86629	-0.00261465	7.86947	0.000151036	7.86765	-0.00023845	7.86834	-0.000421484
7.87038	-0.00260206	7.87357	0.00016798	7.87175	-0.00023328	7.87243	-0.000412817
7.87448	-0.00258887	7.87766	0.000185422	7.87584	-0.000227941	7.87653	-0.000403821
7.87857	-0.00257509	7.88176	0.000203339	7.87994	-0.000222407	7.88062	-0.000394543
7.88267	-0.00256073	7.88585	0.000221702	7.88403	-0.00021665	7.88472	-0.000385029
7.88676	-0.0025458	7.88995	0.000240484	7.88813	-0.000210647	7.88881	-0.000375324
7.89086	-0.00253029	7.89404	0.000259658	7.89222	-0.000204372	7.89291	-0.000365469
7.89495	-0.00251422	7.89814	0.000279197	7.89632	-0.00019781	7.897	-0.000355514
7.89905	-0.00249761	7.90223	0.000299073	7.90041	-0.000190938	7.9011	-0.000345508
7.90314	-0.00248047	7.90633	0.000319257	7.90451	-0.000183736	7.90519	-0.000335481
7.90724	-0.00246282	7.91042	0.000339724	7.9086	-0.000176185	7.90929	-0.000325468
7.91133	-0.00244467	7.91452	0.000360457	7.9127	-0.000168268	7.91338	-0.000315497
7.91543	-0.00242603	7.91861	0.000381434	7.91679	-0.00015997	7.91748	-0.000305589
7.91952	-0.00240693	7.92271	0.000402637	7.92089	-0.000151275	7.92157	-0.000295771
7.92362	-0.00238736	7.9268	0.000424052	7.92498	-0.000142169	7.92567	-0.00028605
7.92771	-0.00236735	7.9309	0.000445663	7.92908	-0.000132639	7.92976	-0.000276432
7.93181	-0.00234689	7.93499	0.000467464	7.93317	-0.000122669	7.93386	-0.000266914
7.9359	-0.00232599	7.93909	0.000489445	7.93727	-0.000112249	7.93795	-0.000257491
7.94	-0.00230466	7.94318	0.000511601	7.94136	-0.000101364	7.94205	-0.000248147
7.94409	-0.00228289	7.94728	0.000533933	7.94546	-9e-05	7.94614	-0.000238858
7.94819	-0.00226068	7.95137	0.000556448	7.94955	-7.81e-05	7.95024	-0.000229599
7.95228	-0.00223803	7.95547	0.000579155	7.95365	-6.58e-05	7.95433	-0.000220339
7.95638	-0.00221494	7.95956	0.00060207	7.95774	-5.29e-05	7.95843	-0.000211044
7.96047	-0.00219141	7.96365	0.000625213	7.96184	-3.95e-05	7.96252	-0.00020168
7.96457	-0.00216743	7.96775	0.000648605	7.96593	-2.55e-05	7.96662	-0.000192213
7.96866	-0.00214301	7.97184	0.000672275	7.97003	-1.1e-05	7.97071	-0.000182592
7.97276	-0.00211815	7.97594	0.000696257	7.97412	4.17e-06	7.97481	-0.000172779
7.97685	-0.00209285	7.98003	0.000720588	7.97822	1.99e-05	7.9789	-0.00016273
7.98095	-0.00206713	7.98413	0.00074531	7.98231	3.63e-05	7.983	-0.000152417
7.98504	-0.00204099	7.98822	0.000770472	7.98641	5.33e-05	7.98709	-0.000141804
7.98913	-0.00201446	7.99232	0.000796119	7.9905	7.09e-05	7.99118	-0.000130859
7.99323	-0.00198753	7.99641	0.000822304	7.9946	8.92e-05	7.99528	-0.000119556
7.99732	-0.00196024	8.00051	0.000849079	7.99869	0.000108161	7.99937	-0.000107873
8.00142	-0.0019326	8.0046	0.000876494	8.00279	0.000127812	8.00347	-9.58e-05
8.00551	-0.00190462	8.0087	0.000904604	8.00688	0.000148153	8.00756	-8.33e-05
8.00961	-0.00187632	8.01279	0.000933457	8.01098	0.000169187	8.01166	-7.04e-05
8.0137	-0.0018477	8.01689	0.000963099	8.01507	0.000190914	8.01575	-5.7e-05
8.0178	-0.00181878	8.02098	0.000993566	8.01917	0.000213339	8.01985	-4.32e-05
8.02189	-0.00178955	8.02508	0.00102489	8.02326	0.000236461	8.02394	-2.9e-05
8.02599	-0.00176	8.02917	0.00105708	8.02736	0.000260279	8.02804	-1.43e-05
8.03008	-0.00173014	8.03327	0.00109016	8.03145	0.000284787	8.03213	8.56e-07
8.03418	-0.00169994	8.03736	0.00112412	8.03555	0.000309979	8.03623	1.65e-05
8.03827	-0.00166941	8.04146	0.00115895	8.03964	0.000335847	8.04032	3.26e-05
8.04237	-0.0016385	8.04555	0.0011946	8.04374	0.000362379	8.04442	4.92e-05
8.04646	-0.00160721	8.04965	0.00123104	8.04783	0.000389565	8.04851	6.64e-05
8.05056	-0.0015755	8.05374	0.0012682	8.05192	0.000417382	8.05261	8.41e-05
8.05465	-0.00154335	8.05784	0.00130603	8.05602	0.000445813	8.0567	0.000102321
8.05875	-0.00151075	8.06193	0.00134443	8.06011	0.000474842	8.0608	0.000121137
8.06284	-0.00147766	8.06603	0.00138332	8.06421	0.000504452	8.06489	0.000140543
8.06694	-0.00144407	8.07012	0.00142261	8.0683	0.000534621	8.06899	0.000160554
8.07103	-0.00140997	8.07422	0.00146219	8.0724	0.000565329	8.07308	0.000181184
8.07513	-0.00137535	8.07831	0.00150196	8.07649	0.000596554	8.07718	0.000202442
8.07922	-0.0013402	8.08241	0.00154181	8.08059	0.000628274	8.08127	0.000224333
8.08332	-0.00130454	8.0865	0.00158165	8.08468	0.000660467	8.08537	0.000246858
8.08741	-0.00126837	8.0906	0.00162138	8.08878	0.00069311	8.08946	0.000270012
8.09151	-0.00123172	8.09469	0.00166092	8.09287	0.000726182	8.09356	0.000293785
8.0956	-0.00119462	8.09879	0.00170017	8.09697	0.000759667	8.09765	0.000318152
8.0997	-0.00115709	8.10288	0.00173908	8.10106	0.000793532	8.10175	0.000343093
8.10379	-0.00111919	8.10698	0.00177758	8.10516	0.000827758	8.10584	0.00036858
8.10789	-0.00108097	8.11107	0.00181562	8.10925	0.000862322	8.10994	0.000394578
8.11198	-0.00104247	8.11517	0.00185317	8.11335	0.0008972	8.11403	0.000421045
8.11608	-0.00100376	8.11926	0.00189017	8.11744	0.000932367	8.11813	0.000447941
8.12017	-0.000964912	8.12336	0.00192663	8.12154	0.000967797	8.12222	0.000475215
8.12427	-0.000925989	8.12745	0.00196252	8.12563	0.00100346	8.12632	0.00050282
8.12836	-0.000887066	8.13155	0.00199783	8.12973	0.00103932	8.13041	0.000530708
8.13246	-0.00084822	8.13564	0.00203256	8.13382	0.00107535	8.13451	0.000558815
8.13655	-0.000809528	8.13974	0.00206671	8.13792	0.00111151	8.1386	0.000587092
8.14065	-0.000771071	8.14383	0.00210026	8.14201	0.00114776	8.1427	0.000615487
8.14474	-0.000732938	8.14793	0.00213322	8.14611	0.00118403	8.14679	0.000643951
8.14884	-0.000695209	8.15202	0.00216559	8.1502	0.00122029	8.15089	0.000672431
8.15293	-0.000657968	8.15611	0.00219735	8.1543	0.00125648	8.15498	0.000700877
8.15703	-0.000621298	8.16021	0.00222849	8.15839	0.00129253	8.15908	0.000729237
8.16112	-0.000585281	8.1643	0.00225899	8.16249	0.00132837	8.16317	0.000757457
8.16522	-0.000550004	8.1684	0.00228883	8.16658	0.00136394	8.16727	0.000785489
8.16931	-0.000515549	8.17249	0.00231798	8.17068	0.00139917	8.17136	0.000813275
8.17341	-0.000481999	8.17659	0.0023464	8.17477	0.00143397	8.17546	0.000840759
8.1775	-0.000449426	8.18068	0.00237406	8.17887	0.00146827	8.17955	0.000867886
[truncated: 4,472 more rows]

## Sheet: SupplFig1D_A1B1_FSCs
Full Dimer					Masked and Subtracted Dimer						Focussed Classification A insert					Cut-off line
C2 (job1336)		C1 (job1372)			C2 (job1359)		C1 (1382)				C2		C1			X	Cutoff
0.001001	1	0.001001	1		0.001001	1	0.001001	1			0.001001	1	0.001001	1		0.001001	0.143
0.00373804	0.999999	0.00373804	0.999994		0.00373804	1	0.00373804	0.999999			0.00373804	0.999997	0.00373804	0.999995		0.00373804	0.143
0.00747608	0.999986	0.00747608	0.999972		0.00747608	0.999998	0.00747608	0.999994			0.00747608	0.999969	0.00747608	0.999954		0.00747608	0.143
0.0112141	0.999981	0.0112141	0.999967		0.0112141	0.999992	0.0112141	0.999977			0.0112141	0.999956	0.0112141	0.999932		0.0112141	0.143
0.0149522	0.999973	0.0149522	0.999953		0.0149522	0.99998	0.0149522	0.999885			0.0149522	0.999871	0.0149522	0.999766		0.0149522	0.143
0.0186902	0.999832	0.0186902	0.999803		0.0186902	0.999957	0.0186902	0.999754			0.0186902	0.999658	0.0186902	0.999224		0.0186902	0.143
0.0224282	0.999904	0.0224282	0.999867		0.0224282	0.999953	0.0224282	0.999862			0.0224282	0.999693	0.0224282	0.999421		0.0224282	0.143
0.0261663	0.999946	0.0261663	0.999914		0.0261663	0.999943	0.0261663	0.999864			0.0261663	0.999754	0.0261663	0.999542		0.0261663	0.143
0.0299043	0.999936	0.0299043	0.999879		0.0299043	0.999923	0.0299043	0.999817			0.0299043	0.999708	0.0299043	0.999301		0.0299043	0.143
0.0336423	0.999867	0.0336423	0.99969		0.0336423	0.999834	0.0336423	0.999632			0.0336423	0.999559	0.0336423	0.998666		0.0336423	0.143
0.0373804	0.999766	0.0373804	0.999477		0.0373804	0.999675	0.0373804	0.999268			0.0373804	0.999422	0.0373804	0.998086		0.0373804	0.143
0.0411184	0.99972	0.0411184	0.999315		0.0411184	0.999668	0.0411184	0.999299			0.0411184	0.999039	0.0411184	0.997659		0.0411184	0.143
0.0448565	0.999566	0.0448565	0.998943		0.0448565	0.999637	0.0448565	0.999166			0.0448565	0.998476	0.0448565	0.996671		0.0448565	0.143
0.0485945	0.999292	0.0485945	0.998284		0.0485945	0.999538	0.0485945	0.998817			0.0485945	0.997448	0.0485945	0.994472		0.0485945	0.143
0.0523325	0.999137	0.0523325	0.997996		0.0523325	0.999368	0.0523325	0.998627			0.0523325	0.996438	0.0523325	0.992985		0.0523325	0.143
0.0560706	0.999011	0.0560706	0.997772		0.0560706	0.999151	0.0560706	0.998098			0.0560706	0.99588	0.0560706	0.99226		0.0560706	0.143
0.0598086	0.998804	0.0598086	0.997298		0.0598086	0.999037	0.0598086	0.997721			0.0598086	0.995258	0.0598086	0.991814		0.0598086	0.143
0.0635466	0.998795	0.0635466	0.997226		0.0635466	0.998947	0.0635466	0.997691			0.0635466	0.994065	0.0635466	0.990752		0.0635466	0.143
0.0672847	0.998536	0.0672847	0.996962		0.0672847	0.998598	0.0672847	0.996863			0.0672847	0.992668	0.0672847	0.988084		0.0672847	0.143
0.0710227	0.998221	0.0710227	0.996232		0.0710227	0.997767	0.0710227	0.994531			0.0710227	0.99199	0.0710227	0.985342		0.0710227	0.143
0.0747608	0.998331	0.0747608	0.996205		0.0747608	0.997339	0.0747608	0.993315			0.0747608	0.99221	0.0747608	0.985396		0.0747608	0.143
0.0784988	0.998315	0.0784988	0.996283		0.0784988	0.99683	0.0784988	0.993232			0.0784988	0.991681	0.0784988	0.985739		0.0784988	0.143
0.0822368	0.998167	0.0822368	0.996002		0.0822368	0.996605	0.0822368	0.992838			0.0822368	0.990652	0.0822368	0.983263		0.0822368	0.143
0.0859749	0.997699	0.0859749	0.995122		0.0859749	0.996445	0.0859749	0.992202			0.0859749	0.987931	0.0859749	0.979435		0.0859749	0.143
0.0897129	0.997145	0.0897129	0.99404		0.0897129	0.995878	0.0897129	0.991121			0.0897129	0.984405	0.0897129	0.973205		0.0897129	0.143
0.093451	0.996615	0.093451	0.992811		0.093451	0.994847	0.093451	0.989516			0.093451	0.979898	0.093451	0.965907		0.093451	0.143
0.097189	0.995916	0.097189	0.991268		0.097189	0.993644	0.097189	0.98751			0.097189	0.977872	0.097189	0.961566		0.097189	0.143
0.100927	0.995326	0.100927	0.990505		0.100927	0.992679	0.100927	0.985138			0.100927	0.976935	0.100927	0.875255		0.100927	0.143
0.104665	0.994068	0.104665	0.988565		0.104665	0.992485	0.104665	0.984203			0.104665	0.970001	0.104665	0.876689		0.104665	0.143
0.108403	0.993233	0.108403	0.987153		0.108403	0.99224	0.108403	0.982759			0.108403	0.964986	0.108403	0.87458		0.108403	0.143
0.112141	0.991835	0.112141	0.984347		0.112141	0.99052	0.112141	0.979186			0.112141	0.882621	0.112141	0.865145		0.112141	0.143
0.115879	0.989462	0.115879	0.98046		0.115879	0.987374	0.115879	0.76164			0.115879	0.88024	0.115879	0.854657		0.115879	0.143
0.119617	0.986887	0.119617	0.976743		0.119617	0.983924	0.119617	0.766222			0.119617	0.867804	0.119617	0.822581		0.119617	0.143
0.123355	0.983577	0.123355	0.970616		0.123355	0.980397	0.123355	0.752748			0.123355	0.842817	0.123355	0.777184		0.123355	0.143
0.127093	0.980854	0.127093	0.869867		0.127093	0.775299	0.127093	0.761935			0.127093	0.833534	0.127093	0.764305		0.127093	0.143
0.130831	0.978428	0.130831	0.885206		0.130831	0.802357	0.130831	0.784378			0.130831	0.838621	0.130831	0.771093		0.130831	0.143
0.134569	0.977549	0.134569	0.892117		0.134569	0.821304	0.134569	0.796155			0.134569	0.831098	0.134569	0.757849		0.134569	0.143
0.138307	0.97429	0.138307	0.895606		0.138307	0.840055	0.138307	0.800999			0.138307	0.814853	0.138307	0.734875		0.138307	0.143
0.142045	0.971434	0.142045	0.892943		0.142045	0.847854	0.142045	0.814105			0.142045	0.783787	0.142045	0.700668		0.142045	0.143
0.145783	0.895306	0.145783	0.886205		0.145783	0.855007	0.145783	0.807705			0.145783	0.768143	0.145783	0.688263		0.145783	0.143
0.149522	0.903192	0.149522	0.877822		0.149522	0.866168	0.149522	0.825176			0.149522	0.763427	0.149522	0.655641		0.149522	0.143
0.15326	0.912674	0.15326	0.881776		0.15326	0.882234	0.15326	0.848783			0.15326	0.766113	0.15326	0.669788		0.15326	0.143
0.156998	0.921426	0.156998	0.886653		0.156998	0.896872	0.156998	0.855849			0.156998	0.771981	0.156998	0.688538		0.156998	0.143
0.160736	0.934083	0.160736	0.894744		0.160736	0.909386	0.160736	0.868748			0.160736	0.785317	0.160736	0.690155		0.160736	0.143
0.164474	0.938411	0.164474	0.900871		0.164474	0.919609	0.164474	0.877979			0.164474	0.783984	0.164474	0.686482		0.164474	0.143
0.168212	0.941874	0.168212	0.905207		0.168212	0.926411	0.168212	0.880806			0.168212	0.784247	0.168212	0.686772		0.168212	0.143
0.17195	0.940395	0.17195	0.903131		0.17195	0.927957	0.17195	0.888012			0.17195	0.800992	0.17195	0.706198		0.17195	0.143
0.175688	0.940841	0.175688	0.902638		0.175688	0.931799	0.175688	0.900496			0.175688	0.797276	0.175688	0.703345		0.175688	0.143
0.179426	0.943041	0.179426	0.904799		0.179426	0.937237	0.179426	0.904513			0.179426	0.78096	0.179426	0.695903		0.179426	0.143
0.183164	0.937096	0.183164	0.904487		0.183164	0.935474	0.183164	0.89425			0.183164	0.770787	0.183164	0.680471		0.183164	0.143
0.186902	0.942299	0.186902	0.908415		0.186902	0.938906	0.186902	0.896214			0.186902	0.776871	0.186902	0.685649		0.186902	0.143
0.19064	0.945237	0.19064	0.910706		0.19064	0.943466	0.19064	0.900813			0.19064	0.771048	0.19064	0.682803		0.19064	0.143
0.194378	0.947233	0.194378	0.915223		0.194378	0.949566	0.194378	0.910709			0.194378	0.770066	0.194378	0.675948		0.194378	0.143
0.198116	0.949085	0.198116	0.919092		0.198116	0.952203	0.198116	0.916328			0.198116	0.790384	0.198116	0.684439		0.198116	0.143
0.201854	0.952015	0.201854	0.921573		0.201854	0.955878	0.201854	0.923975			0.201854	0.802362	0.201854	0.703849		0.201854	0.143
0.205592	0.955705	0.205592	0.923169		0.205592	0.9593	0.205592	0.927936			0.205592	0.806129	0.205592	0.696992		0.205592	0.143
0.20933	0.955555	0.20933	0.924536		0.20933	0.961426	0.20933	0.931872			0.20933	0.818626	0.20933	0.709171		0.20933	0.143
0.213068	0.953289	0.213068	0.922223		0.213068	0.962167	0.213068	0.932327			0.213068	0.814078	0.213068	0.709503		0.213068	0.143
0.216806	0.952087	0.216806	0.920935		0.216806	0.960514	0.216806	0.930737			0.216806	0.795267	0.216806	0.695625		0.216806	0.143
0.220544	0.94371	0.220544	0.909216		0.220544	0.954794	0.220544	0.923095			0.220544	0.7789	0.220544	0.671664		0.220544	0.143
0.224282	0.935514	0.224282	0.895367		0.224282	0.946956	0.224282	0.910849			0.224282	0.741073	0.224282	0.642502		0.224282	0.143
0.22802	0.927483	0.22802	0.881763		0.22802	0.939441	0.22802	0.89949			0.22802	0.717642	0.22802	0.616315		0.22802	0.143
0.231758	0.916511	0.231758	0.864795		0.231758	0.929192	0.231758	0.882032			0.231758	0.707832	0.231758	0.579268		0.231758	0.143
0.235496	0.909307	0.235496	0.851038		0.235496	0.921996	0.235496	0.864915			0.235496	0.682485	0.235496	0.542961		0.235496	0.143
0.239234	0.892971	0.239234	0.833347		0.239234	0.911364	0.239234	0.848398			0.239234	0.622428	0.239234	0.476732		0.239234	0.143
0.242972	0.877409	0.242972	0.81299		0.242972	0.901124	0.242972	0.830221			0.242972	0.576016	0.242972	0.434709		0.242972	0.143
0.246711	0.860308	0.246711	0.78757		0.246711	0.891016	0.246711	0.810384			0.246711	0.553527	0.246711	0.402822		0.246711	0.143
0.250449	0.838283	0.250449	0.758041		0.250449	0.876958	0.250449	0.791229			0.250449	0.518092	0.250449	0.370702		0.250449	0.143
0.254187	0.821415	0.254187	0.722781		0.254187	0.859924	0.254187	0.76658			0.254187	0.462734	0.254187	0.317605		0.254187	0.143
0.257925	0.792921	0.257925	0.691775		0.257925	0.844077	0.257925	0.732513			0.257925	0.424272	0.257925	0.274881		0.257925	0.143
0.261663	0.766832	0.261663	0.659127		0.261663	0.81807	0.261663	0.704797			0.261663	0.3925	0.261663	0.222052		0.261663	0.143
0.265401	0.739985	0.265401	0.617227		0.265401	0.798139	0.265401	0.679793			0.265401	0.340501	0.265401	0.188371		0.265401	0.143
0.269139	0.696151	0.269139	0.576759		0.269139	0.775732	0.269139	0.651347			0.269139	0.280871	0.269139	0.148739		0.269139	0.143
0.272877	0.660188	0.272877	0.533796		0.272877	0.749493	0.272877	0.612025			0.272877	0.260819	0.272877	0.15138		0.272877	0.143
0.276615	0.634985	0.276615	0.497545		0.276615	0.728767	0.276615	0.591906			0.276615	0.246066	0.276615	0.162631		0.276615	0.143
0.280353	0.604618	0.280353	0.461682		0.280353	0.703479	0.280353	0.560727			0.280353	0.21468	0.280353	0.142864		0.280353	0.143
0.284091	0.579362	0.284091	0.421839		0.284091	0.673564	0.284091	0.53535			0.284091	0.18512	0.284091	0.108159		0.284091	0.143
0.287829	0.521278	0.287829	0.357666		0.287829	0.63891	0.287829	0.494864			0.287829	0.156978	0.287829	0.0811692		0.287829	0.143
0.291567	0.444046	0.291567	0.307813		0.291567	0.581272	0.291567	0.433656			0.291567	0.138402	0.291567	0.0617149		0.291567	0.143
0.295305	0.406633	0.295305	0.278602		0.295305	0.527674	0.295305	0.375298			0.295305	0.119729	0.295305	0.0803561		0.295305	0.143
0.299043	0.384071	0.299043	0.251169		0.299043	0.484075	0.299043	0.340915			0.299043	0.0929063	0.299043	0.0597519		0.299043	0.143
0.302781	0.339697	0.302781	0.214254		0.302781	0.43188	0.302781	0.279793			0.302781	0.0989128	0.302781	0.020975		0.302781	0.143
0.306519	0.29049	0.306519	0.173744		0.306519	0.393794	0.306519	0.225452			0.306519	0.0827687	0.306519	-0.0119419		0.306519	0.143
0.310257	0.255917	0.310257	0.118914		0.310257	0.350095	0.310257	0.198411			0.310257	0.0331728	0.310257	0.0217195		0.310257	0.143
0.313995	0.210031	0.313995	0.0917904		0.313995	0.312392	0.313995	0.17432			0.313995	0.00112892	0.313995	0.0192346		0.313995	0.143
0.317733	0.169334	0.317733	0.0841249		0.317733	0.288286	0.317733	0.143618			0.317733	0.00214897	0.317733	-0.012055		0.317733	0.143
0.321471	0.13709	0.321471	0.0725168		0.321471	0.233539	0.321471	0.116641			0.321471	0.00106333	0.321471	-0.0125046		0.321471	0.143
0.325209	0.0943708	0.325209	0.0544026		0.325209	0.178091	0.325209	0.0848755			0.325209	-0.0290694	0.325209	-0.0210648		0.325209	0.143
0.328947	0.0514525	0.328947	0.0389159		0.328947	0.156823	0.328947	0.0626117			0.328947	-0.029715	0.328947	-0.00964269		0.328947	0.143
0.332685	0.0444902	0.332685	0.0236357		0.332685	0.110718	0.332685	0.0593047			0.332685	-0.00369203	0.332685	0.00342419		0.332685	0.143
0.336423	0.0347479	0.336423	0.0317494		0.336423	0.12014	0.336423	0.0590582			0.336423	-0.00834082	0.336423	0.0149711		0.336423	0.143
0.340161	0.0288247	0.340161	0.033093		0.340161	0.135107	0.340161	0.0575671			0.340161	-0.0150326	0.340161	0.023932		0.340161	0.143
0.3439	0.0168635	0.3439	-0.00132926		0.3439	0.0975577	0.3439	0.0471707			0.343899	-0.0120114	0.343899	0.00476658		0.343899	0.143
0.347638	-0.0125763	0.347638	-0.016293		0.347638	0.0433278	0.347638	0.0268525			0.347638	0.0121762	0.347638	-0.00799233		0.347638	0.143
0.351376	0.000421549	0.351376	-0.00901499		0.351376	0.0270547	0.351376	0.032012			0.351376	0.0139852	0.351376	-0.00118947		0.351376	0.143
0.355114	0.028453	0.355114	0.00621392		0.355114	0.00143912	0.355114	0.022205			0.355114	0.0227549	0.355114	0.0136071		0.355114	0.143
0.358852	0.00437997	0.358852	0.0195951		0.358852	0.0241469	0.358852	0.0243783			0.358852	0.0152374	0.358852	0.00700702		0.358852	0.143
0.36259	0.00873163	0.36259	0.0149895		0.36259	0.0161334	0.36259	-0.00113074			0.36259	0.010202	0.36259	0.00828872		0.36259	0.143
0.366328	0.0253928	0.366328	0.0243349		0.366328	0.0180153	0.366328	-0.00265033			0.366328	-0.000190371	0.366328	0.0235743		0.366328	0.143
0.370066	0.00715066	0.370066	0.0325619		0.370066	0.0294886	0.370066	-0.00477413			0.370066	-0.0033923	0.370066	0.0192757		0.370066	0.143
0.373804	0.00981415	0.373804	0.0182296		0.373804	0.0349402	0.373804	-0.016891			0.373804	0.00426032	0.373804	-0.00282605		0.373804	0.143
0.377542	0.0112069	0.377542	-0.000921279		0.377542	0.0068604	0.377542	-0.0150364			0.377542	-0.00352941	0.377542	-0.0100301		0.377542	0.143
0.38128	-0.000482847	0.38128	0.00236164		0.38128	-0.00987159	0.38128	-0.0110845			0.38128	-0.0121859	0.38128	0.019123		0.38128	0.143
0.385018	-0.00470226	0.385018	0.00740351		0.385018	0.00230746	0.385018	0.00514928			0.385018	-0.00960217	0.385018	0.0036403		0.385018	0.143
0.388756	0.00538354	0.388756	-0.0046858		0.388756	0.0025245	0.388756	-0.00149339			0.388756	0.00452981	0.388756	-0.00696165		0.388756	0.143
0.392494	-0.00155009	0.392494	-0.000310663		0.392494	0.00524121	0.392494	-0.00801971			0.392494	-0.0262334	0.392494	-0.010724		0.392494	0.143
0.396232	0.00516792	0.396232	0.0109281		0.396232	0.0170176	0.396232	-0.00577271			0.396232	-0.0569871	0.396232	-0.00975222		0.396232	0.143
0.39997	0.0253887	0.39997	0.00399514		0.39997	0.0221567	0.39997	-0.00194857			0.39997	-0.00993614	0.39997	0.00401206		0.39997	0.143
0.403708	0.0130733	0.403708	-0.00949248		0.403708	0.0171673	0.403708	-0.00363734			0.403708	-0.00103995	0.403708	-0.0115221		0.403708	0.143
0.407446	0.00501598	0.407446	-0.0244739		0.407446	0.00917986	0.407446	-0.0187128			0.407446	-0.0155153	0.407446	-0.00662922		0.407446	0.143
0.411184	0.00523039	0.411184	-0.0321916		0.411184	0.00527548	0.411184	-0.0148385			0.411184	0.0134645	0.411184	0.00808769		0.411184	0.143
0.414922	-0.0045909	0.414922	-0.0199395		0.414922	0.0137449	0.414922	-0.000271627			0.414922	0.00130007	0.414922	0.00690473		0.414922	0.143
0.41866	0.00908373	0.41866	-0.0131824		0.41866	0.021269	0.41866	-0.0010667			0.41866	-0.0136092	0.41866	0.00221486		0.41866	0.143
0.422398	0.0291446	0.422398	-0.00372278		0.422398	-0.0137207	0.422398	0.00229037			0.422398	0.0108767	0.422398	0.00948375		0.422398	0.143
0.426136	0.0199345	0.426136	-0.00850976		0.426136	-0.0427744	0.426136	-0.0240893			0.426136	0.00841804	0.426136	0.0119439		0.426136	0.143
0.429874	0.0131312	0.429874	-0.0130593		0.429874	-0.0194383	0.429874	-0.0246934			0.429874	0.00228961	0.429874	0.0111979		0.429874	0.143
0.433612	0.00397157	0.433612	-0.00863397		0.433612	-0.00443428	0.433612	-0.0185574			0.433612	0.00134468	0.433612	0.00577787		0.433612	0.143
0.43735	6.05301e-05	0.43735	0.00376836		0.43735	0.0115948	0.43735	-0.0103599			0.43735	0.00810874	0.43735	0.00758292		0.43735	0.143
0.441089	-0.00284059	0.441089	0.019038		0.441089	0.0235191	0.441089	-0.00539219			0.441088	0.031367	0.441088	0.0143509		0.441088	0.143
0.444827	-0.00757732	0.444827	0.00790177		0.444827	0.0064651	0.444827	-0.012295			0.444827	0.0235382	0.444827	0.00196721		0.444827	0.143
0.448565	-0.00816967	0.448565	-0.00825141		0.448565	-0.00255939	0.448565	-0.0112976			0.448565	0.00610605	0.448565	-0.00370598		0.448565	0.143
0.452303	-0.0291853	0.452303	-0.018889		0.452303	-0.00184458	0.452303	-0.0087732			0.452303	0.00816348	0.452303	0.00305046		0.452303	0.143
0.456041	-0.0304735	0.456041	-0.0114558		0.456041	-0.0136086	0.456041	-0.0165491			0.456041	0.00999884	0.456041	0.00355403		0.456041	0.143
0.459779	-0.014146	0.459779	0.00764718		0.459779	-0.0275068	0.459779	-0.00432407			0.459779	0.00199097	0.459779	0.0199547		0.459779	0.143
0.463517	-0.00237846	0.463517	-0.00483807		0.463517	-0.0354412	0.463517	0.00405694			0.463517	-0.0124889	0.463517	0.0234423		0.463517	0.143
0.467255	-0.00201949	0.467255	-0.00969008		0.467255	-0.0147335	0.467255	-0.00524551			0.467255	-0.0139754	0.467255	0.00797767		0.467255	0.143
0.470993	-0.0226699	0.470993	-0.003498		0.470993	-0.00302322	0.470993	0.00830898			0.470993	0.00948985	0.470993	-0.00879625		0.470993	0.143
0.474731	0.000597013	0.474731	-0.0075516		0.474731	0.00191435	0.474731	0.00293765			0.474731	0.00137496	0.474731	0.00691617		0.474731	0.143
0.478469	0.000266651	0.478469	-0.00750198		0.478469	-0.000616333	0.478469	-0.00381423			0.478469	-0.00312929	0.478469	-0.00213591		0.478469	0.143
0.482207	0.0179316	0.482207	0.0138466		0.482207	0.00781266	0.482207	-0.00615954			0.482207	0.00353364	0.482207	-0.00938975		0.482207	0.143
0.485945	-0.0139531	0.485945	0.0141729		0.485945	0.0125071	0.485945	-0.00528461			0.485945	-0.0247202	0.485945	-0.0165891		0.485945	0.143
0.489683	-0.0142649	0.489683	-0.00035892		0.489683	0.0115095	0.489683	0.0152722			0.489683	-0.0216767	0.489683	-0.0225519		0.489683	0.143
0.493421	0.000539451	0.493421	-0.0135213		0.493421	-0.00283217	0.493421	0.0042865			0.493421	0.00285804	0.493421	-0.0226374		0.493421	0.143
0.497159	-0.0118692	0.497159	-0.0129492		0.497159	0.00352336	0.497159	-0.0156428			0.497159	-0.00250726	0.497159	-0.00657586		0.497159	0.143
0.500897	0.00801186	0.500897	-0.00513992		0.500897	0.0155274	0.500897	0.00234513			0.500897	0.00290889	0.500897	-0.0131482		0.500897	0.143
0.504635	-0.0170444	0.504635	-0.00199913		0.504635	0.0121446	0.504635	0.00453325			0.504635	0.00099184	0.504635	-0.00227093		0.504635	0.143
0.508373	-0.0186171	0.508373	0.00923528		0.508373	0.00339453	0.508373	0.00813665			0.508373	-0.0152948	0.508373	-0.00889669		0.508373	0.143
0.512111	0.00786853	0.512111	0.0215133		0.512111	-0.00345348	0.512111	0.00245445			0.512111	-0.0157832	0.512111	-0.0190397		0.512111	0.143
0.515849	0.0253057	0.515849	0.012581		0.515849	-0.00436299	0.515849	-0.0226564			0.515849	-0.00645729	0.515849	-0.00689986		0.515849	0.143
0.519587	0.0067555	0.519587	0.00670376		0.519587	-0.00167508	0.519587	-0.00866654			0.519587	0.000224917	0.519587	-0.0117365		0.519587	0.143
0.523325	-0.00184815	0.523325	-0.00360741		0.523325	-0.000786418	0.523325	0.0116803			0.523325	-0.00448423	0.523325	-0.00137537		0.523325	0.143
0.527063	-0.0188768	0.527063	-0.0160689		0.527063	-0.00491366	0.527063	0.000358777			0.527063	-0.0165529	0.527063	0.00285823		0.527063	0.143
0.530801	-0.0151721	0.530801	-0.00540058		0.530801	0.0106289	0.530801	-0.000804364			0.530801	-0.00400555	0.530801	-0.00986618		0.530801	0.143
0.534539	-0.00287699	0.534539	-0.0206847		0.534539	0.0184662	0.534539	-0.00174865			0.534539	-0.00543249	0.534539	0.0108235		0.534539	0.143
0.538277	-0.0192949	0.538277	-0.0185976		0.538277	0.0200138	0.538277	0.00534942			0.538277	-0.00426455	0.538277	0.00367514		0.538277	0.143
0.542016	-0.0174554	0.542016	-0.00713605		0.542016	0.00883885	0.542016	0.0118214			0.542016	-0.00375347	0.542016	0.00463216		0.542016	0.143
0.545754	-0.0177866	0.545754	-0.00866827		0.545754	0.0143807	0.545754	0.0131129			0.545754	-0.0126194	0.545754	0.00756521		0.545754	0.143
0.549492	-0.0170195	0.549492	0.00107966		0.549492	0.0222193	0.549492	-0.000939454			0.549492	-0.01128	0.549492	0.00570045		0.549492	0.143
0.55323	-0.0053202	0.55323	-0.00146331		0.55323	0.0074198	0.55323	0.00472543			0.55323	0.00708138	0.55323	0.0144984		0.55323	0.143
0.556968	-0.00680656	0.556968	-0.00380384		0.556968	-0.0215053	0.556968	-0.00888039			0.556968	-0.00795783	0.556968	0.0114668		0.556968	0.143
0.560706	0.00405326	0.560706	-0.00729641		0.560706	-0.0228238	0.560706	-0.0127315			0.560706	-0.0154813	0.560706	-0.0049872		0.560706	0.143
0.564444	0.00957134	0.564444	-0.00360513		0.564444	-0.0192773	0.564444	-0.00452049			0.564444	-0.0228241	0.564444	-0.00551846		0.564444	0.143
0.568182	-0.00910073	0.568182	0.00540574		0.568182	-0.00233231	0.568182	-0.000565553			0.568182	-0.000906437	0.568182	0.00534819		0.568182	0.143
0.57192	0.000150184	0.57192	0.00672748		0.57192	-0.00390467	0.57192	0.0033781			0.57192	0.00735556	0.57192	0.00199626		0.57192	0.143
0.575658	-0.0113602	0.575658	0.00105557		0.575658	-0.00378658	0.575658	-0.00680236			0.575658	0.00746745	0.575658	0.0101739		0.575658	0.143
0.579396	-0.00141408	0.579396	-0.0175397		0.579396	-0.0154038	0.579396	-0.00285804			0.579396	-0.00607852	0.579396	0.00619456		0.579396	0.143
0.583134	-0.00258087	0.583134	-0.0123161		0.583134	-0.0210044	0.583134	-0.00579466			0.583134	-0.000800864	0.583134	-0.0109762		0.583134	0.143
0.586872	0.00142733	0.586872	-0.00213508		0.586872	-0.0182226	0.586872	0.0105994			0.586872	0.00326367	0.586872	-0.011022		0.586872	0.143
0.59061	0.0118954	0.59061	-0.00313557		0.59061	-0.00975763	0.59061	0.00655123			0.59061	-0.0048052	0.59061	-0.00538313		0.59061	0.143
0.594348	-0.00372461	0.594348	-0.0106559		0.594348	-0.00236279	0.594348	-0.00426994			0.594348	-0.0118769	0.594348	-0.00392858		0.594348	0.143
0.598086	-0.0157036	0.598086	-0.00506765		0.598086	-0.00781182	0.598086	-0.0155855			0.598086	-0.0052113	0.598086	-0.00145494		0.598086	0.143

[truncated: 12 more sheets: SupplFig2D_A1B0_FSCs, SupplFig4D_A1B1subunit_FSCs, SupplFig5A_fSEC, SupplFig5B_Gel, SupplFig5_FSCs, SFig6A-E_SAXS, SFig6A-E_SAXS_Kratky, SFig6A-E_SAXS_Guinier, SFig6A-E_SAXS_PairDist, SupplFig6A-E_TSA, SupplFig6C_TSA_Smooth2ndDerVals, SupplFig8C]
